# Supplementary material for: CDK4/6 inhibition triggers ICAM1-driven immune response and sensitizes LKB1 mutant lung cancer to immunotherapy
Source: Nat Commun. 2023 Mar 4;14:1247. doi: 10.1038/s41467-023-36892-4 (PMC9985635; doi:10.1038/s41467-023-36892-4)
Supplement: Supplementary file 4 — Supplementary Data 1 [file 41467_2023_36892_MOESM4_ESM.xlsx]

## Sheet: Supplementary Data 1
Supplementary Data 1: cell markers used for specific cell clusters
B_cell	cancer_cell	Dendritic_cells	Endothelial_cell	Macrophages	Neutrophils	NK_cells	Plasmacytoid_dendritic_cells	T_cell
Cd19	Epcam	Cd86	Pecam1	Adgre1	Csf3r	Klrd1	Ccr9	Cd3d
Cd22	Krt18	Cd83	Tek	Itgam	Cxcr2	Nkg7	Bst2	Cd5
Cd79a	Krt8	Clec10a	Plvap	Itgal	S100a8	Prf1	NA	Cd3e
Cd79b	Krt19	Ccl22	Thbd	Cd14	NA	Gzma	NA	NA
NA	NA	Cxcl16	Tmem100	Ccl9	NA	Gzmb	NA	NA
NA	NA	Xcr1	Adgrf5	F13a1	NA	Ccl5	NA	NA
NA	NA	Rab7b	Podxl	Cx3cr1	NA	Cma1	NA	NA
NA	NA	Naaa	Nostrin	Cd68	NA	Klre1	NA	NA
NA	NA	Btla	Acvrl1	NA	NA	Klra4	NA	NA
