# Supplementary material for: CDK4/6 inhibition triggers ICAM1-driven immune response and sensitizes LKB1 mutant lung cancer to immunotherapy
Source: Nat Commun. 2023 Mar 4;14:1247. doi: 10.1038/s41467-023-36892-4 (PMC9985635; doi:10.1038/s41467-023-36892-4)
Supplement: Supplementary file 5 — Supplementary Data 2 [file 41467_2023_36892_MOESM5_ESM.xlsx]

## Sheet: Supplementary Data 2
Supplementary Data 2: The communication signatures for 11 cell types identified in the scRNA data.
B cell	Cancer cell_1	Cancer cell_2	Dendritic cell	Endothelial cells	Macrophage	Neutrophil	NK cell	Plasmacytoid dendritic cells	T cells activated	T cells exhausted
Fas	Ccr4	Itgb7	Egfr	Lrp1	Ccr4	Fas	Fas	Itgb7	Lrp1	Fas
Ccr1	Ccr2	Egfr	Erbb2	Pdgfra	Ccr2	Ccr1	Itgal	Egfr	Pdgfra	Ccr1
Ccr5	Ackr1	Fgfr1	Itgal	Pdgfrb	Ackr1	Ccr5	Itgam	Fgfr1	Pdgfrb	Ccr5
Ackr2	Ackr2	Ptprj	Itgam	Fas	Ackr2	Ackr2	Ephb2	Ptprj	Ccr1	Ackr2
Ccr3	Fas	Itgae	Il6st	Ccr1	Fas	Ccr3	Epha3	Itgae	Ccr5	Ccr3
Egfr	Ccr1	Ptprm	Il27ra	Ccr5	Egfr	Egfr	Epha4	Ptprm	Ackr2	Egfr
Erbb2	Ccr5	Igf1r	Tgfbr1	Ackr2	Erbb2	Erbb2	Ephb3	Igf1r	Ccr3	Erbb2
Itgal	Ccr3	Klrg1	Ret	Ccr3	Itgal	Itgal	Epha7	Klrg1	Egfr	Itgal
Itgam	Egfr	Ccr1	Tgfbr2	Egfr	Itgam	Itgam	Ephb4	Ccr1	Erbb2	Itgam
Ephb2	Erbb2	Ccr5	Gfral	Erbb2	Ephb2	Ephb2	Epha6	Ccr8	Itgal	Ephb2
Epha3	Itgal	Ackr2	Lrp6	Itgal	Epha3	Epha3	Ephb6	Ccr5	Itgam	Epha3
Epha4	Itgam	Ccr3	Cxcr6	Itgam	Epha4	Epha4	Ephb1	Ackr2	Ephb2	Epha4
Ephb3	Ephb2	Erbb2	Ccr1	Ephb2	Ephb3	Ephb3	Tgfbr1	Ccr3	Epha3	Ephb3
Epha7	Epha3	Grin2c	Ccr8	Epha3	Epha7	Epha7	Itgb1	Tlr9	Epha4	Epha7
Ephb4	Epha4	Kcnj4	Ccr5	Epha4	Ephb4	Ephb4	Eng	Lrp1	Ephb3	Ephb4
Epha6	Ephb3	Grin2d	Ackr2	Ephb3	Epha6	Epha6	Sdc2	Tlr2	Epha7	Epha6
Ephb6	Epha7	Kcna3	Ccr3	Epha7	Ephb6	Ephb6	Tgfbr3	Tlr4	Ephb4	Ephb6
Ephb1	Ephb4	Kcnd2	Grm7	Ephb4	Ephb1	Ephb1	Tgfbr2	Lrp6	Epha6	Ephb1
Grin2c	Epha6	Kcnj15	Scn10a	Epha6	Tgfbr1	Tgfbr1	Itgb8	Cd72	Ephb6	Tgfbr1
Kcnj4	Ephb6	Kcnd1	Scn4a	Ephb6	Itgb1	Itgb1	Egfr	Plxnb1	Ephb1	Ret
Grin2d	Ephb1	Cd4	Trpc5	Ephb1	Eng	Eng	Ret	Erbb2	Tgfbr1	Tgfbr2
Kcna3	Gpihbp1	Kcnj10	Kcnq3	Itgb1	Sdc2	Sdc2	Gfral	Met	Itgb1	Gfral
Kcnd2	Tgfbr1	Tgfbr1	Adcy8	Cd44	Tgfbr3	Tgfbr3	Cd74	Plxnb2	Eng	Cd74
Kcnj15	Itgb1	Itgb1	Mylk	Cd93	Tgfbr2	Tgfbr2	Trpc6	Plxna2	Sdc2	Trpc6
Kcnd1	Eng	Eng	Plxna4	Grin2c	Itgb8	Itgb8	Dcc	Tnfrsf1a	Tgfbr3	Dcc
Cd4	Sdc2	Sdc2	Plxna2	Kcnj4	Lrp6	Scarf1	Lrp8	Ltbr	Tgfbr2	Lrp8
Kcnj10	Tgfbr3	Tgfbr3	Lrp2	Grin2d	Ccr1	Lrp1	Sorcs1	Fpr2	Itgb8	Sorcs1
Tgfbr1	Tgfbr2	Tgfbr2	Cd46	Kcna3	Plxna4	Mpl	Lrp4	Fpr1	Ret	Lrp4
Ret	Itgb8	Itgb8	Cd55	Kcnd2	Plxna2	Csf1r	Casr	Dysf	Gfral	Casr
Tgfbr2	Ret	Cd74	Lrp1	Kcnj15	Cd72	Flt4	Lrp2	Mcfd2	Scarf1	Lrp2
Gfral	Gfral	Trpc6	C3ar1	Kcnd1	Plxnb1	Aqp2	Tspan12	Acvr1	Mpl	Tspan12
Cd74	Scarf1	Dcc	Cr2	Cd4	Met	Lrp6	Notch2	Acvr2b	Cd74	Notch2
Trpc6	Lrp1	Lrp8	C5ar2	Kcnj10	Plxnb2	Tlr9	Lrp10	Acvr2a	Trpc6	Lrp10
Dcc	Mpl	Sorcs1	Cd19	Tgfbr1	Lrp8	Tlr4	Gpr3	Sort1	Dcc	Gpr3
Lrp8	Cd74	Lrp4	Cd81	Eng	Lrp2	Ccr8	Tspan15	Aplp2	Lrp8	Tspan15
Sorcs1	Trpc6	Casr	Sell	Sdc2	Vldlr	Plxna4	Cd47	Itgb1	Sorcs1	Cd47
Lrp4	Dcc	Lrp2	Plxnb1	Tgfbr3	Cd46	Plxna2	Fpr2	Notch2	Lrp4	Fpr2
Casr	Lrp8	Tspan12	Plxnb2	Tgfbr2	Cd55	Tlr2	Tnfrsf21	Ghr	Casr	Tnfrsf21
Lrp2	Sorcs1	Notch2	Nrp2	Itgb8	Lrp1	Cd72	Lrp1	Erbb4	Lrp2	Lrp1
Tspan12	Lrp4	Lrp10	Kcnj6	Itga6	C3ar1	Plxnb1	Vldlr	Rhbdf2	Tspan12	Vldlr
Notch2	Casr	Gpr3	Itgb1	Cd74	Cr2	Met	Adra2a	Cxcr2	Notch2	Adra2a
Lrp10	Lrp2	Tspan15	Cd93	Trpc6	C5ar2	Plxnb2	Notch1	Ptgdr	Lrp10	Notch1
Gpr3	Tspan12	Cd47	Ccr4	Dcc	Cd19	Lrp2	Lrp6	Htr6	Gpr3	Lrp6
Tspan15	Notch2	Fpr2	Dpp4	Lrp8	Cd81	Lrp8	Cav1	Thbd	Tspan15	Cav1
Cd47	Lrp10	Tnfrsf21	Ackr1	Sorcs1	Tnfrsf1a	Vldlr	Sorl1	Thy1	Cd47	Sorl1
Fpr2	Gpr3	Lrp1	Lrp1b	Lrp4	Ltbr	Tyro3	Drd3	Selp	Fpr2	Drd3
Tnfrsf21	Tspan15	Vldlr	Vldlr	Casr	Rhbdf2	Rhbdf2	Ccr1	Tnfrsf14	Tnfrsf21	Sell
Lrp1	Cd47	Adra2a	Tnfrsf11b	Lrp2	Tnfrsf1b	Tnfrsf1a	Ccr8	Kcnn4	Vldlr	Cxcr6
Vldlr	Fpr2	Notch1	Traf1	Tspan12	Fpr2	Tnfrsf1b	Ccr5	Cacna1c	Adra2a	Ccr8
Adra2a	Tnfrsf21	Lrp6	Itga1	Notch2	Fpr1	Fpr2	Ackr2	Grm4	Notch1	Plxna4
Notch1	Vldlr	Cav1	Ptprj	Lrp10	Dysf	Fpr1	Ccr3	Pparg	Lrp6	Plxna2
Lrp6	Adra2a	Sorl1	Cd47	Gpr3	Sell	Dysf	Tyro3	Acvr1b	Cav1	Tlr9
Cav1	Notch1	Drd3	Itga2	Tspan15	Cd80	Sell	Cd46	Il12rb1	Sorl1	Tlr2
Sorl1	Lrp6	Itgb4	Cd36	Cd47	Il1rap	Cd80	Cd55	Cd244a	Drd3	Tlr4
Drd3	Cav1	Pdcd1	Cxcr4	Fpr2	Nrp2	Il1rap	C3ar1	Cd44	Sell	Alk
Aqp2	Sorl1	Cd80	Cxcr3	Tnfrsf21	Kcnj6	Nrp2	Cr2	Pth1r	Pdcd1	Lgr4
Sell	Drd3	Cxcr6	Itga4	Vldlr	Klrb1b	Kcnj6	C5ar2	Cnga2	Cd80	Tnfrsf11b
Cxcr6	Aqp2	Tlr9	Tlr9	Adra2a	Cd93	Erbb3	Cd19	Nectin4	Cxcr6	Itga2b
Ccr8	Sell	Tlr2	Adra2b	Notch1	Lrp1b	Erbb4	Cd81	Kcnq1	Ccr8	Tnfrsf11a
Plxna4	Pdcd1	Tlr4	Drd2	Lrp6	Gpr75	Itga4	Tnfrsf1a	Ager	Grm7	Tyro3
Plxna2	Cd80	Cd46	C5ar1	Cav1	Ccrl2	Itgb5	Ltbr	Notch4	Scn10a	Cd46
Alk	Cxcr6	Cd55	Selp	Sorl1	Ccr5	P2rx7	Rhbdf2	Sdc4	Scn4a	Cd55
Tyro3	Ccr8	C3ar1	Oprm1	Drd3	Ackr4	Cd93	Tnfrsf1b	Cd40	Trpc5	C3ar1
Cd46	Grm7	Cr2	Thbd	Ccrl2	Tnfrsf11b	Il15ra	Fpr1	Cd22	Kcnq3	Cr2
Cd55	Scn10a	C5ar2	Ahr	Bmpr1b	Cd74	Il2rb	Dysf	Ros1	Adcy8	C5ar2
C3ar1	Scn4a	Cd19	Tnfrsf14	Bmpr2	Cxcr2	Il11ra1	Sell	Vsir	Mylk	Cd19
Cr2	Trpc5	Itgam	Rtn4rl2	Bmpr1a	Ackr3	Ptger4	Cd80	Havcr2	Plxna4	Cd81
C5ar2	Kcnq3	Cd81	Kcnn4	Notch4	Cxcr4	Ptger3	Xcr1	Itgb3	Plxna2	Tnfrsf1a
Cd19	Adcy8	Tnfrsf1a	Cacna1c	Notch3	Itga1	Ptger2	Il1rap	Scn4a	Tlr9	Ltbr
Cd81	Mylk	Ltbr	Grm4	Itgb4	Ptprj	Lrp1b	Itga9	Adcy8	Tlr2	Fpr1
Tnfrsf1a	Plxna4	Erbb3	Ngfr	Sell	Cd47	Gpr75	Plxnb1	Itga5	Tlr4	Dysf
Ltbr	Plxna2	Cd9	Itgb2	Pdcd1	Itga2	Ccr4	Plxnb2	Mylk	Alk	Cd80
Rhbdf2	Tlr9	Erbb4	Itga3	Cd80	Cd36	Ccrl2	Plxna4	Lhcgr	Tyro3	Il1rap
Tnfrsf1b	Tlr2	Fpr1	Plaur	Ccr8	Sort1	Ackr1	Nrp2	Fas	Cd46	Tnfrsf8
Fpr1	Tlr4	Dysf	Plxna3	Plxna4	Epha5	Ackr4	Erbb3	Gcgr	Cd55	Plxnb1
Dysf	Cd72	Il1rl1	Cd44	Plxna2	Itga2b	Mcfd2	Erbb2	Mip	C3ar1	Nrp2
Cd80	Plxnb1	Il1rap	Igf1r	Tlr9	Flrt2	Tnfrsf11b	Erbb4	Alox5	Cr2	Erbb3
Il1rap	Met	Itga6	Kit	Tlr2	Col13a1	Cd74	Cxcr2	Ly96	C5ar2	Erbb4
Itgb1	Plxnb2	C5ar1	Cnga2	Tlr4	Itga4	Cxcr2	Cxcr1	Gpr37l1	Cd19	Cxcr2
Itga9	Alk	St14	Epor	Ednrb	Tlr9	Ackr3	Ackr1	Sell	Cd81	Cxcr1
Plxnb1	Tyro3	Itgal	Cav1	Kel	Adra2b	Cxcr4	Kcnj6	Sele	Tnfrsf1a	Ackr1
Plxnb2	Cd46	Plxna4	Kcnq1	Ednra	Drd2	Itga1	P2rx7	Notch1	Ltbr	Kcnj6
Nrp2	Cd55	Plxnb1	Plxnd1	Cd72	C5ar1	Ptprj	Tlr4	Itgb6	Rhbdf2	Traf1
Kcnj6	C3ar1	Nrp2	Ager	Plxnb1	Selp	Cd47	Cd93	Itgav	Tnfrsf1b	P2rx7
Erbb3	Cr2	Cxcr2	Sdc4	Met	Ryr1	Itga2	Ptger4	Itga6	Erbb3	Itgb1
Erbb4	C5ar2	Cxcr1	Avpr1a	Plxnb2	Aplp2	Cd36	Ptger3	Abca1	Cd9	Cd93
Cxcr2	Cd19	Ackr1	Havcr2	Cxcr4	Notch2	Sort1	Ptger2	Tnfrsf1b	Erbb4	Ptger4
Cxcr1	Cd81	Pla2r1	Sdc1	Alk	Ghr	Grm7	Lrp1b	Trpv5	Fpr1	Ptger3
Ackr1	Tnfrsf1a	Klrb1b	Itgb3	Itga5	Erbb4	Scn10a	Gpr75	Trpv6	Dysf	Ptger2
Klrb1b	Ltbr	Itgb5	F2rl1	Tek	Oprm1	Cacna1c	Ccr4	Cd9	Il1rap	Lrp1b
Itgb5	Rhbdf2	Cd93	Tnfrsf10b	Tyro3	Lifr	Trpc5	Ccrl2	Plscr4	Itga9	Gpr75
P2rx7	Tnfrsf1b	Mcfd2	Itga5	Cd46	Il6st	Kcnq3	Ackr4	Ackr1	Plxnb1	Ccr4
Tlr4	Fpr1	Ackr3	Trem2	Cd55	Il11ra1	Epha5	Tnfrsf11b	Trpc5	Nrp2	Ccrl2
Cd93	Dysf	Cxcr4	Lhcgr	C3ar1	Thy1	Il1rl2	Itga1	Spn	Kcnj6	Ackr4
Ptger4	Il1rap	Acvr2b	Fas	Cr2	Rtn4rl2	Itga2b	Ptprj	Gpr37	Cxcr2	Ackr3
Ptger3	Nrp2	Acvr2a	Lrp5	C5ar2	Kcnn4	Flrt2	Itga2	Cxcr4	Cxcr1	Cxcr4
Ptger2	Kcnj6	Fgfr2	Itgb8	Cd19	Cacna1c	Col13a1	Cd36	Tlr1	Ackr1	Itga1
Lrp1b	Cxcr2	Fgfr3	Mip	Cd81	Grm4	Il18r1	Cntfr	Kcnq3	Klrb1b	Ptprj
Gpr75	Cxcr1	Itga2b	Alox5	Tnfrsf1a	Mag	Il18bp	Il6st	Itgam	Itga4	Itga2
Ccr4	Klrb1b	Flrt2	Ly96	Ltbr	Cntn1	Adra2b	Sort1	Scn10a	Itgb5	Cd36
Ccrl2	P2rx7	Col13a1	Nrp1	Rhbdf2	Ngfr	Drd2	Grm7	Notch3	P2rx7	Sort1
Ackr4	Cd93	Adra2b	Cd28	Tnfrsf1b	Itgb2	C5ar1	Scn10a	Kcnj6	Cd93	Epha5
Tnfrsf11b	Lrp1b	Drd2	Gpr37l1	Erbb3	Acvrl1	Selp	Cacna1c	Oprm1	Ptger4	Flrt2
Itga1	Gpr75	Selp	Notch1	Cd9	Itgb7	Ryr1	Trpc5	Fgf23	Ptger3	Col13a1
Ptprj	Ccrl2	Ryr1	Traf2	Erbb4	Itga3	Oprm1	Kcnq3	Fgf6	Ptger2	Il18r1
Itga2	Ackr4	Plxna1	Itgb6	Fpr1	Plaur	Lifr	Epha5	Ccl2	Lrp1b	Il18bp
Cd36	Tnfrsf11b	Gpr35	Itgav	Dysf	Cd79a	Il6st	Itga2b	Ccl12	Gpr75	Itga4
Sort1	Itga1	Bmpr2	Tlr2	Il1rap	Ncstn	Ptgdr	Flrt2	Cdh1	Ccr4	Selp
Epha5	Ptprj	Musk	F3	Epha10	Plxna3	Htr6	Col13a1	Ccl11	Ccrl2	Ryr1
Itga2b	Itga2	Lifr	Bmpr1b	Epha8	Cd244a	Thbd	Il18r1	Ccl3	Ackr4	Oprm1
Flrt2	Cd36	Il6st	Abca1	Epha1	Cd44	Thy1	Il18bp	Tgfb1	Mcfd2	Lifr
Col13a1	Sort1	Il11ra1	Tnfrsf9	Epha5	Igf1r	Kcnn4	Qrfpr	Lamb1	Tnfrsf11b	Il6st
Il18r1	Acvr2b	Pdgfra	Scarb2	Itga4	Kit	Grm4	Itga4	Comp	Itga1	Il11ra1
Il18bp	Acvr2a	Sirpa	Trpv5	Itga9	Cnga2	Nrxn3	Tlr9	Tgfb3	Ptprj	Ahr
Itga4	Epha5	Ahr	Trpv6	Nrp2	Epor	Itgb2	Adra2b	Gdf15	Itga2	Thy1
Tlr9	Itga2b	Kcnj6	Tmem126a	Kcnj6	Nectin4	Pparg	Drd2	Ccl24	Cd36	Mag
Selp	Flrt2	Thy1	Tlr3	Thbd	Cav1	Acvrl1	C5ar1	App	Sort1	Nrxn3
Ryr1	Col13a1	Nrxn3	Ldlr	Fgfr2	Kcnq1	Itgb7	Selp	Ccl8	Epha5	Ngfr
Aplp2	Il18r1	Ngfr	Plscr4	Cxcr3	Mertk	Itga3	Ryr1	Cd34	Itga2b	Itgb2
Ghr	Il18bp	Itgb2	Vipr1	Itga2	Plxnd1	Plaur	Oprm1	Lnx2	Flrt2	Pparg
Oprm1	Ryr1	Pparg	Bmpr1a	Klrb1b	Notch4	Axl	Ptgdr	Il3	Col13a1	Itgb7
Lifr	Aplp2	Acvrl1	Cmklr1	Itgb5	Sdc4	Cd79a	Htr6	Csf2	Il18r1	Itga3
Il6st	Ghr	Itga3	Muc1	P2rx7	Cd40	Plxna3	Thy1	Ccl4	Il18bp	Plaur
Il11ra1	Erbb4	Plaur	Tlr4	Kdr	Cd22	Cd244a	Nrxn1	Vip	Adra2b	Axl
Ahr	Itga4	Axl	Hjv	Ccbe1	Ros1	Cd44	Ngfr	Fgf18	Drd2	Cd79a
Thy1	Oprm1	Bcam	Spn	Cx3cr1	Avpr1a	Igf1r	Itgb2	Madcam1	C5ar1	Ncstn
Tnfrsf14	Plxna1	Cd79a	Oprd1	Gpr75	Sdc1	Kit	Acvrl1	Fgf22	Selp	Plxna3
Clec7a	Lifr	Ncstn	Gpr37	Ccr4	Itgb3	Pth1r	Itgb7	Ccl7	Ryr1	Cd244a
Mag	Il6st	Cd244a	Mtnr1b	Ackr1	Scn4a	Cnga2	Itga3	Fgf10	Aplp2	Cd44
Nrxn3	Il11ra1	Cd44	S1pr2	Ackr4	Ryr2	Epor	Plaur	Fgf9	Ghr	Igf1r
Nrxn1	Thbd	Fgfr4	Cnr1	Mcfd2	F2rl1	Nectin4	Axl	Clu	Oprm1	Kit
Ngfr	Thy1	Kit	Sorl1	Tnfrsf11b	Tnfrsf10b	Cav1	Cd79a	Adam2	Lifr	Epor
Itgb2	Selp	Pth1r	Lingo1	Cxcr2	Osmr	Kcnq1	Ncstn	Fgf17	Il6st	Nectin4
Itgb7	Kcnn4	Nectin4	Tlr1	Ackr3	Adcy8	Mertk	Plxna3	Ccl25	Il11ra1	Mertk
Itga3	Cacna1c	Mertk	Rtn4r	Aplnr	Itga5	Plxnd1	Cd244a	C3	Ptgdr	Plxnd1
Plaur	Grm4	Plxnd1	Gpr17	Il18r1	Alcam	Ager	Cd44	Hbegf	Htr6	Ager
Axl	Mag	Cd40	Ackr3	Il18bp	Tfrc	Sdc4	Igf1r	Fgf8	Ahr	Sdc4
Cd79a	Nrxn1	Cd22	Agtr1a	Insr	Mylk	Cd40	Kit	Podxl	Plxna1	Cd40
Ncstn	Ngfr	Ros1	Notch2	Adra2b	Trem2	Cd22	Pth1r	Lamc2	Kdr	Cd22
Plxna3	Itgb2	Vsir	Scarb1	Drd2	Lhcgr	Ptger1	Epor	Il2	Rtn4rl2	Ptger1
Cd244a	Pparg	Itgb3	Bmpr2	C5ar1	Lrp5	Ros1	Crlf1	Vcam1	Kcnn4	Ros1
Cd44	Acvrl1	Ryr2	Notch3	Oprm1	Mip	Vsir	Mertk	Fgf5	Cacna1c	Ifngr1
Igf1r	Acvr1b	F2rl1	Acvr1	Musk	Alox5	Avpr1a	Plxnd1	Vasp	Grm4	Vsir
Kit	Itgb7	Osmr	Cntnap1	Lifr	Ly96	Havcr2	Sdc4	Fgf21	Mag	Avpr1a
Epor	Itga3	Itga5	Lrp8	Il6st	Nrp1	Sdc1	Cd40	Fgf15	Nrxn3	Sdc1
Nectin4	Plaur	Nectin3	Acvr2b	Il11ra1	Cd28	Itgb3	Ptger1	Fgf13	Nrxn1	Itgb3
Mertk	Axl	Tfrc	Fgf23	Ptgdr	Il1r1	Scn4a	Ifngr1	Fgf16	Ngfr	Traf3
Plxnd1	Cd79a	Lhcgr	Fgf6	Htr6	Il1r2	Ryr2	Vsir	Fgf20	Itgb2	Ryr2
Ager	Ncstn	Pdgfrb	Ccl2	Ahr	Gpr37l1	F2rl1	Avpr1a	Il15	Pparg	F2rl1
Sdc4	Plxna3	Alox5	Ccl12	Mag	Itga8	Tnfrsf10b	Sdc1	Cx3cl1	Acvrl1	Osmr
Cd40	Cd244a	Ly96	Cdh1	Ddr2	Notch1	Osmr	Itgb3	Jam3	Itgb7	Sdc2
Cd22	Cd44	Nrp1	Ccl11	Selp	Itgb6	Adcy8	Scn4a	Ptgs2	Itga3	Itga5
Ptger1	Kit	Slc40a1	Ccl3	Plxna1	Itgav	Itga5	Ryr2	Fgf2	Plaur	Alcam
Ros1	Cnga2	Cd28	Col1a1	Rtn4rl2	Itga6	Nectin3	F2rl1	Ccl5	Axl	Nectin3
Vsir	Epor	Il1r1	Angptl4	Clec7a	Tlr2	Mylk	Tnfrsf10b	Pth2	Cd79a	Tfrc
Avpr1a	Nectin4	Il1r2	Bmp8b	Robo3	F3	Trem2	Adcy8	Mif	Ncstn	Ifngr2
Havcr2	Kcnq1	Gpr37l1	Tgfb1	Unc5d	Bmpr1b	Lhcgr	Itga5	Spon1	Plxna3	Trem2
Sdc1	Mertk	Sell	Shh	Nrxn3	Abca1	Pdgfrb	Tfrc	Il5	Cd44	Lrp5
Itgb3	Plxnd1	Sele	Lamb1	Nrxn1	Scarb2	Lrp5	Mylk	Thbs1	Igf1r	Itgb8
Ryr2	Ager	Itga8	Tgfb3	Ngfr	Tfr2	Gcgr	Ifngr2	Fgf1	Kit	Alox5
F2rl1	Sdc4	Acvr1c	Gdf15	Itgb2	Cd9	Mip	Tnfrsf12a	S100b	Pth1r	Ly96
Tnfrsf10b	Cd40	Itgav	Pgf	Pparg	Il13ra2	Alox5	Trem2	Nlgn2	Cnga2	Nrp1
Osmr	Cd22	Tyro3	Ccl24	Acvrl1	Tlr3	Ly96	Lhcgr	Pcsk9	Epor	Cd28
Sdc2	Ros1	Npr1	App	Itgb7	Nectin1	Nrp1	Lrp5	Cd14	Nectin4	Il18rap
Itga5	Vsir	F3	Ccl8	Itga3	Ldlr	Il18rap	Gcgr	Fgf4	Kcnq1	Il1r1
Alcam	Avpr1a	Bmpr1b	Rarres2	Plaur	Bmpr1a	Il1r1	Alox5	Nxph3	Mertk	Il1r2
Nectin3	Havcr2	Flt1	Cd34	Axl	Cmklr1	Il1r2	Ly96	Adam10	Plxnd1	Gpr37l1
Tfrc	Sdc1	Tfr2	Cd274	Bcam	Ccr3	Cd55	Nrp1	Nlgn3	Ager	Sele
Trem2	Itgb3	Trpv5	Pyy	Ncstn	Dpp4	Sele	Cd28	Lif	Sdc4	Itga8
Pdgfrb	Ryr2	Trpv6	Ada	Plxna3	Itga9	Il2ra	Il18rap	Adam17	Cd40	Traf2
Lrp5	F2rl1	Nectin1	Csf2	Igf1r	Tlr4	Notch1	Il1r1	Fgf7	Cd22	Itgb6
Itgb8	Tnfrsf10b	Plscr4	Ccl4	Kit	Hjv	Itgb6	Il1r2	Cxcl12	Ptger1	Itgav
Alox5	Osmr	Bmpr1a	Calm3	Pth1r	Trpc5	Itgav	Gpr37l1	Nlgn1	Ros1	Npr1
Ly96	Itga5	Muc1	Vip	Epor	Spn	Npr1	Sele	Osm	Avpr1a	F3
Nrp1	Alcam	Slc16a1	Nts	Nectin4	Oprd1	F3	Itga8	Pth	Sdc1	Bmpr1b
Cd28	Tfrc	Npbwr1	Fgf18	Epha2	Gpr37	Bmpr1b	Itgb6	Icam1	Nrcam	Abca1
Il18rap	Trem2	Hjv	Fgf22	Mertk	Mtnr1b	Abca1	Itgav	Ccl26	Itgb3	Tnfrsf1b
Il1r1	Lrp5	Gpc1	Ccl7	Plxnd1	S1pr2	Scarb2	Npr1	Plau	Ryr2	Scarb2
Il1r2	Mip	Cftr	Fgf10	Ager	Cd200r1	P2rx4	Tlr2	Vtn	F2rl1	P2rx4
Gpr37l1	Alox5	Spn	Fgf9	Sdc4	Cnr1	Flt1	F3	Serpine2	Tnfrsf10b	Flt1
Sele	Ly96	Slc22a17	Adam2	Cd40	Sorl1	Trpv5	Bmpr1b	Srpx2	Osmr	Tfr2
Itga8	Nrp1	Oprd1	Fgf17	Adora2b	Lingo1	Trpv6	Abca1	Plg	Itga5	Trpv5
Itgb6	Il18rap	Gpr37	Angpt1	Cd22	Rtn4r	Il2rg	Scarb2	Serpine1	Nectin3	Trpv6
Itgav	Il1r1	Mtnr1b	Col2a1	Ros1	Kcnq3	Tlr3	P2rx4	Ceacam1	Tfrc	Il13ra2
Itga6	Il1r2	Cd200r1	C3	Vsir	Gpr17	Nectin1	Flt1	Mmp12	Trem2	Tlr3
Npr1	Gpr37l1	Itga2	Anxa1	Avpr1a	Itgb5	Ldlr	Tfr2	Bmp15	Lhcgr	Nectin1
Tlr2	Sele	Cnr1	Vegfb	Flt4	Agtr1a	Plscr4	Trpv5	Gdf9	Fas	Ldlr
F3	Itga8	Ptprs	Slit1	Rack1	Erbb3	Vipr1	Trpv6	Gdf11	Lrp5	Plscr4
Bmpr1b	Acvr1c	Slc16a7	Fgf8	Kremen1	Scn10a	Bmpr1a	Tlr3	Tgfb2	Gcgr	Bmpr1a
Abca1	Itgb6	Nectin2	Podxl	Havcr2	Scarb1	Cmklr1	Ldlr	Bmp8a	Mip	Cmklr1
Scarb2	Itgav	Alk	Ctla4	Sdc1	Bmpr2	Dpp4	Plscr4	Mstn	Alox5	Muc1
P2rx4	Itga6	Notch3	Nppc	Nrcam	Notch3	Slc16a1	Bmpr1a	Tdgf1	Ly96	Dpp4
Flt1	Npr1	Ptprz1	Lamc2	Itgb3	Acvr1	Hjv	Cmklr1	Bmp10	Nrp1	Itga9
Tfr2	F3	Ptprb	Xcl1	F2rl1	Cntnap1	Gpc1	Dpp4	Inhba	Cd28	Hjv
Trpv5	Bmpr1b	Il1rl2	Angptl1	Tnfrsf10b	Cd200r2	Htr2a	Hjv	Gdf3	Il18rap	Gpc1
Trpv6	Abca1	Cd200r2	Hc	Osmr	Itgb4	C3ar1	Gpc1	Tnfsf13	Il1r1	Spn
Cd9	Scarb2	Atp1a3	Lin7c	Nptxr	Acvr2b	Cftr	Tnfrsf25	Tnfsf13b	Il1r2	Oprd1
Il13ra2	P2rx4	Kdr	F2	Alcam	Wnt9a	Spn	Spn	Apoe	Gpr37l1	Gpr37
Tlr3	Flt1	Fgf23	Bmp2	Nectin3	Ccl2	Slc22a17	Oprd1	Adam12	Sele	Cd200r1
Nectin1	Tfr2	Fgf6	Angpt4	Tfrc	Ccl12	Oprd1	Gpr37	Ptn	Itga8	Gpr17
Ldlr	Trpv5	Ccl2	Fgf5	Tnfrsf12a	Cdh1	Mtnr1b	Mtnr1b	Rspo3	Itgb6	Itgb5
Plscr4	Trpv6	Ccl12	Pf4	Trem2	Ccl11	Cd200r1	Cxcr4	Tnc	Itgav	Agtr1a
Vipr1	Cd9	Cdh1	Col1a2	Lhcgr	Pdgfb	Cnr1	Cd200r1	Cxcl10	Itga6	Nectin2
Bmpr1a	Il13ra2	Ccl11	Npy	Lrp5	Il4	Sorl1	Cnr1	Tgm2	Npr1	Scarb1
Cmklr1	Ldlr	Pdgfb	Clec2d	Gcgr	Icam4	Tlr1	Gpr17	Ifng	F3	Bmpr2
Muc1	Plscr4	Il4	Calca	Alox5	Icam2	Gpr17	Ackr3	Trf	Bmpr1b	Notch3
Dpp4	Vipr1	Ccl3	Fgf21	Ly96	Col1a1	Slc16a7	Itgb5	Ifnb1	Abca1	Ptprz1
Hjv	Bmpr1a	Icam4	Fgf15	Nrp1	Il16	Agtr1a	Agtr1a	Podxl2	Scarb2	Acvr1
Gpc1	Cmklr1	Icam2	Cd40lg	Unc5a	Angptl4	Nectin2	Scarb1	Selplg	P2rx4	Ptprb
Htr2a	Dpp4	Il16	Fgf13	Slc40a1	Bmp8b	Notch2	Bmpr2	Calm1	Flt1	Il1rl2
Spn	Itga9	Bmp8b	Fgf16	Cd28	Tgfb1	Scarb1	Notch3	Cfh	Tfr2	Cd200r2
Oprd1	Hjv	Tgfb1	Vegfd	Il18rap	Shh	Bmpr2	Ptprz1	Adam9	Trpv5	Itgb4
Gpr37	Gpc1	Shh	Angpt2	Il1r1	Lamb1	Notch3	Acvr1	Izumo1	Trpv6	Kdr
Cxcr4	Htr2a	Efna2	Col4a1	Il1r2	Ebi3	Fgfr3	Ptprb	Adam3	Tyrobp	Acvr2b
Cd200r1	Spn	Comp	Col4a2	Sele	Comp	Ptprz1	Il1rl2	Sema6d	Il13ra2	Wnt9a
Gpr17	Oprd1	Tgfb3	Vegfc	Itga8	Tgfb3	Acvr1	Cd200r2	Clec4g	Tlr3	Ccl2
Ackr3	Gpr37	Gdf15	Fgf20	Itgav	Gdf15	Ptprb	Kdr	Flt3l	Nectin1	Ccl12
Agtr1a	Cxcr3	Calr	Ccl22	Procr	Calr	Cd200r2	Acvr2b	Gpc3	Ldlr	Cdh1
Nectin2	Cxcr4	Ccl24	Ptgs2	Npr1	Ccl24	Kdr	Wnt3	Hspg2	Plscr4	Ccl11
Scarb1	Cd200r1	App	Fgf2	F3	App	Acvr2b	Wnt9a	Fgf3	Bmpr1a	Pdgfb
Bmpr2	Tlr1	Agrp	Csf3	Abca1	Tnfsf14	Wnt3	Cdh1	Fgf11	Cmklr1	Il4
Notch3	Rtn4r	Bmp7	Bmp8a	P2rx4	Ccl8	Wnt9a	Ccl11	Ncam1	Muc1	Ccl3
Ptprz1	Gpr17	Ccl8	Ccl5	Flt1	Timp1	Ccl2	Pdgfb	Fgf14	Dpp4	Icam4
Acvr1	Ackr3	Rarres2	Tnfsf9	Tfr2	Wnt3a	Ccl12	Fasl	Fgf12	Slc16a1	Icam2
Ptprb	Itgb5	Timp1	Mif	Trpv5	Psen2	Cdh1	Il4	Vwf	Hjv	Col1a1
Il1rl2	Agtr1a	Bmp5	Il5	Trpv6	Wnt2	Ccl11	Ccl3	Jam2	Gpc1	Il16
Cd200r2	Scarb1	Plg	Tgfb2	Gp9	Wnt8a	Pdgfb	Icam4	Spp1	Spn	Angptl4
Itgb4	Bmpr2	Mmp13	Lama1	Ret	Csf1	Il4	Icam2	Agrn	Oprd1	Bmp8b
Kdr	Notch3	Cd34	Thbs1	Tyrobp	Dll1	Ccl3	Col1a1	Selenop	Gpr37	Tgfb1
Acvr2b	Ptprz1	Lnx2	Fgf1	Il13ra2	Mmp13	Icam4	Il16	Reln	Mtnr1b	Shh
Wnt9a	Acvr1	Il10	Grn	Tlr3	Cd274	Icam2	Angptl4	Nxph1	S1pr2	Ebi3
Ccl2	Ptprb	Pyy	S100b	Nectin1	Il10	Sost	Bmp8b		Cxcr4	Comp
Ccl12	Il1rl2	Vtn	C1qa	Mcam	Ada	Col1a1	Tgfb1		Cd200r1	Tgfb3
Cdh1	Cd200r2	Ada	Pcsk9	Ldlr	Mmp9	Il16	Shh		Cnr1	Gdf15
Ccl11	Itgb4	Mmp9	Fgf4	Plscr4	Il3	Angptl4	Lamb1		Lingo1	Calr
Pdgfb	Kdr	Gdf9	Gnai2	Cmklr1	Csf2	Bmp8b	Ebi3		Rtn4r	Pgf
Fasl	Wnt9a	Csf2	Bdnf	Muc1	Calm3	Tgfb1	Comp		Gpr17	Ccl24
Il4	Cdh1	Ccl6	S100a1	Dpp4	Icam5	Shh	Tgfb3		Slc16a7	App
Ccl3	Pdgfb	Ccl4	Adam10	Slc16a1	Cd70	Lamb1	Calr		Ackr3	Agrp
Icam4	Il4	Ccl9	Adm2	Hjv	Vip	Ebi3	Pgf		Agtr1a	Bmp7
Icam2	Ccl3	Icam5	Adcyap1	Gpc1	Lama4	Comp	App		Nectin2	Ccl8
Col1a1	Icam4	Cd70	Adam17	Tnfrsf25	Ccn2	Tgfb3	Agrp		Scarb1	Rarres2
Il16	Icam2	Sema6a	Fgf7	Stab2	Hsp90b1	Gdf15	Tnfsf14		Bmpr2	Timp1
Angptl4	Col1a1	Vip	Hmgb1	Spn	Madcam1	Calr	Bmp7		Notch3	Wnt3a
Bmp8b	Il16	Ccn2	Icam1	Oprd1	Il13	Pgf	Ccl8		Ptprz1	Wnt2
Tgfb1	Angptl4	Hsp90b1	Col4a4	Gp5	Ccl7	Ccl24	Rarres2		Acvr1	Bmp5
Shh	Bmp8b	Fgf18	Ccl26	Mtnr1b	Sema4d	App	Timp1		Ptprb	Wnt8a
Lamb1	Tgfb1	Madcam1	Sema6d	S1pr2	Cxcl14	Agrp	Wnt3a		Il1rl2	Csf1
Comp	Shh	Fgf22	Calm1	Cd200r1	Plau	Bmp7	Wnt2		Cntnap1	Mmp13
Tgfb3	Lamb1	Ccl7	Vcam1	Cnr1	Adam2	Ccl8	Bmp5		Cd200r2	Cd34
Calr	Ebi3	Sema4d	Madcam1	Gp1ba	Angpt1	Rarres2	Wnt8a		Itgb4	Cd274
Pgf	Comp	Cxcl14	Fn1	Lingo1	Col2a1	Timp1	Csf1		Acvr2b	Lnx2
Ccl24	Tgfb3	Fgf10	Plau	Gp1bb	Adipoq	Wnt3a	Mmp13		Wnt9a	Vtn
App	Gdf15	Plau	Vtn	Tlr1	Wnt10b	Psen2	Cd34		Ccl2	Mmp9
Agrp	Calr	Arf4	Serpine2	Rtn4r	C3	Wnt2	Pyy		Ccl12	Gdf9
Tnfsf14	Pgf	Fgf9	Srpx2	Neo1	Tslp	Bmp5	Ada		Cdh1	Il3
Bmp7	App	Clu	Plg	Gpr17	Ltb	Wnt8a	Mmp9		Ccl11	Csf2
Ccl8	Agrp	Adam2	Serpine1	Slc16a7	Tnf	Dll1	Gdf9		Pdgfb	Cxcl16
Rarres2	Bmp7	Fgf17	Ceacam1	Acvr2a	Lta	Mmp13	Wnt9b		Il4	Ccl6
Timp1	Ccl8	Gdnf	Mmp12	Agtr1a	Sema4g	Cd34	Csf2		Ccl3	Ccl4
Wnt3a	Timp1	Col2a1	Igf2	Nectin2	Hras	Cd274	Ccl6		Icam4	Ccl9
Wnt2	Wnt3a	Hrg	Igf1	Unc5b	Il6	Il10	Ccl4		Icam2	Calm3
Bmp5	Wnt2	Bmp15	Wnt3a	Scarb1	Ctla4	Pyy	Ccl9		Col1a1	Cd70
Wnt8a	Bmp5	C3	Areg	Ptprz1	Nppc	Igfbp4	Calm3		Il16	Vip
Csf1	Wnt8a	Apom	Gpc3	Acvr1	Lamc2	Ada	Icam5		Angptl4	Nts
Dll1	Plg	Tnf	Kitl	Ptprb	Angptl1	Mmp9	Vip		Bmp8b	Ccn2
Mmp13	Csf1	Lta	Il33	Il1rl2	Cel	Gdf9	Lama4		Tgfb1	Hsp90b1
Mmp9	Dll1	Hbegf	Egf	Itga2b	Hc	Wnt9b	Nts		Shh	Il13
Mfng	Mmp13	Scgb1a1	Bsg	Cntnap1	Mdk	Csf2	Ccn2		Lamb1	Ccl7
Gdf9	Cd34	Anxa1	Igfbp5	Cd200r2	Jag1	Ccl6	Hsp90b1		Comp	Cxcl14
Csf2	Pyy	Slit1	Hras	Atp1a3	Angpt4	Ccl4	Madcam1		Tgfb3	Plau
Ccl6	Vtn	Sema4g	Pros1	Unc5c	Il21	Ccl9	Ccl7		Gdf15	Adam2
Ccl4	Ada	Fgf8	Gas6	Acvr2b	Il2	Calm3	Cxcl14		Calr	Gdnf
Ccl9	Mmp9	Hras	Lgals3	Wnt3	Wnt2b	Icam5	Plau		Pgf	Angpt1
Calm3	Mfng	Podxl	Apoe	Wnt9a	Vcam1	Cd70	Adam2		Ccl24	Col2a1
Icam5	Gdf9	Il6	Adam12	Fgf23	Adam15	Vip	Gdnf		App	Adipoq
Cd70	Il3	Cel	Ptn	Fgf6	Sema4a	Lama4	Angpt1		Agrp	Wnt10b
Vip	Csf2	Hc	Rspo3	Ccl2	Ccn1	Ccn2	Col2a1		Bmp7	Cxcl13
Lama4	Ccl6	Mdk	Tnc	Ccl12	Tln1	Hsp90b1	Adipoq		Ccl8	Bmp15
Nts	Ccl4	Spint1	Cxcl10	Cdh1	Hgf	Il13	Wnt10b		Rarres2	C3
Ccn2	Ccl9	Bmp2	Tgm2	Ccl11	Pf4	Ccl7	Wnt1		Timp1	Ltb
Hsp90b1	Calm3	Cst3	Htra2	Pdgfb	Col1a2	Cxcl14	Bmp15		Wnt3a	Tnf
Madcam1	Cd70	Il21	Ltb	Fasl	Wnt7a	Plau	C3		Psen2	Lta
Il13	Vip	Il2	Lgals9	Il4	Vasp	Adam2	Ltb		Wnt2	Hbegf
Ccl7	Nts	Vcam1	Tnf	Ccl3	Mfge8	Gdnf	Tnf		Bmp5	Anxa1
Sema4d	Ccn2	Egf	Has2	Icam4	Calca	Angpt1	Lta		Wnt8a	Il33
Cxcl14	Hsp90b1	Adam15	Angptl8	Icam2	Hpx	Col2a1	Anxa1		Plg	Vegfb
Thbs4	Madcam1	Sema4a	Apoc3	Efnb2	Cd40lg	Adipoq	Vegfb		Csf1	Gdf11
Plau	Il13	Ccn1	Cd6	Sost	F9	Wnt10b	Slit1		Dll1	Inhbc
Adam2	Ccl7	Tln1	Calm2	Col1a1	F8	Wnt1	Hras		Mmp13	Hras
Gdnf	Cxcl14	Sema3c	Cd14	Il16	Vegfd	Bmp15	Podxl		Cd34	Podxl
Angpt1	Thbs4	Hgf	Podxl2	Angptl4	Angpt2	C3	Il6		Il10	Il6
Col2a1	Plau	Sema3a	Selplg	Bmp8b	Col4a1	Ltb	Nppc		Mmp9	Mstn
Adipoq	Adam2	Fgf5	Cfh	Tgfb1	Col4a2	Tnf	Lamc2		Gdf9	Nppc
Wnt10b	Gdnf	Pf4	Adam9	Shh	Vegfc	Lta	Angptl1		Il3	Angptl1
Cxcl13	Angpt1	Areg	Proc	Lamb1	Plat	Hbegf	Cel		Csf2	Tnfsf4
Bmp15	Col2a1	Npy	Pltp	Efna2	Il15	Anxa1	Hc		Ccl6	Cel
C3	Adipoq	Tgfa	Apoa1	Ebi3	Mmp2	Il33	Lin7c		Ccl4	Hc
Ltb	Wnt10b	Bmp10	Inhba	Comp	Cx3cl1	Dkk1	Mdk		Ccl9	Lin7c
Tnf	Bmp15	Vasp	Mmp14	Tgfb3	Jam3	Vegfb	F2		Calm3	Mdk
Lta	C3	Fgf21	Vegfa	Efnb3	Apoc3	Hras	Bmp2		Icam5	F2
Hbegf	Hbegf	Hpx	Crp	Pgf	Lipc	Podxl	Angpt4		Cd70	Bmp2
Anxa1	Anxa1	Fgf15	Amelx	Ccl24	Lgals3bp	Il6	Il21		Vip	Angpt4
Vegfb	Vegfb	Fgf13	Afdn	App	Apob	Ctla4	Il2		Lama4	Il21
Hras	Hras	F9	Psen1	Agrp	Wnt4	Nppc	Wnt2b		Nts	Il2
Nppc	Podxl	F8	Prnd	Tnfsf14	Bmp8a	Lamc2	Vcam1		Ccn2	Wnt2b
Lamc2	Il6	Fgf16	Lep	Bmp7	Serpine1	Angptl1	Sfrp2		Hsp90b1	Ccn1
Angptl1	Nppc	Vegfd	Flt3l	Ccl8	Npnt	Cel	Adam15		Madcam1	Sema3c
Cel	Lamc2	Vegfc	Cxcl12	Rarres2	Tnfsf9	Hc	Ccn1		Il13	Hgf
Hc	Angptl1	Plat	Cxcl9	Timp1	Pth2	Il1f6	Tln1		Ccl7	Sema3a
Lin7c	Tnfsf4	Fgf20	Gip	Wnt3a	Mif	Il1f8	Hgf		Cxcl14	Bmp3
Mdk	Cel	Il15	Gcg	Psen2	Sema7a	Mdk	Rspo1		Plau	Pf4
F2	Hc	Cx3cl1	Nppb	Wnt2	Il5	Jag1	Pf4		Adam2	Cxcl3
Bmp2	Lin7c	Ccl22	Nppa	Bmp5	Tgfb2	Bmp2	Col1a2		Gdnf	Col1a2
Angpt4	Mdk	Jam3	Ostn	Wnt8a	Iapp	Il1b	Npy		Angpt1	Bmp10
Il21	Bmp2	Apoc3	Col8a1	Csf1	Lama1	Il1a	Bmp10		Col2a1	Wnt7a
Il2	Angpt4	Apoa1	Fgf3	Dll1	Thbs1	Angpt4	Wnt7a		Adipoq	Gdf3
Wnt2b	Il21	Lipc	Fgf11	Cd34	Clcf1	Il21	Clec2d		Wnt10b	Calca
Vcam1	Il2	Apob	Ncam1	Il10	Cxcl10	Il2	Vasp		Bmp15	Izumo1
Adam15	Wnt2b	Fgf2	Fgf14	Pyy	Chad	Wnt2b	Mfge8		C3	Hpx
Ccn1	Vcam1	Bmp8a	Fgf12	Vtn	Ctf1	Vcam1	Calca		Tslp	Cd40lg
Tln1	Ccn1	Gdf7	Col4a6	Igfbp4	Fn1	Dkk2	Hpx		Ltb	F9
Sema3c	Sema3c	Serpine1	Ngf	Ada	Fbln1	Adam15	F9		Tnf	F8
Hgf	Hgf	Ccl5		Mfng	Il18	Ccn1	F8		Lta	Vegfd
Sema3a	Sema3a	Mif		Gdf9	Il27	Tln1	Vegfd		Hbegf	Angpt2
Pf4	Pf4	Il5		Wnt9b	Pcsk9	Sema3c	Angpt2		Anxa1	Tnfsf13b
Col1a2	Col1a2	Tgfb2		Csf2	Cd14	Hgf	Col4a1		Vegfb	Col4a1
Bmp10	Npy	Iapp		Ccl6	Gnai2	Rspo1	Col4a2		Hras	Col4a2
Wnt7a	Bmp10	Thbs1		Ccl4	S100a1	Sema3a	Vegfc		Podxl	Vegfc
Vasp	Wnt7a	Fgf1		Ccl9	Adm2	Cxcl5	Plat		Nppc	Plat
Mfge8	Vasp	Nrtn		Calm3	Adam12	Ppbp	Il15		Lamc2	Il15
Calca	Mfge8	Gc		Icam5	Amelx	Pf4	Mmp2		Angptl1	Ccl22
Hpx	Calca	Cxcl10		Cd70	Adcyap1	Cxcl3	Cx3cl1		Cel	Ccl17
F9	Hpx	Gdf5		Sema6a	Lif	Cxcl1	Ccl22		Hc	Jam3
F8	Cd40lg	Calm2		Vip	Adam17	Col1a2	Jam3		Lin7c	Apoc3
Vegfd	F9	Lcn2		Lama4	Postn	Npy	Apoc3		Mdk	Lipc
Angpt2	F8	Il18		Ccn2	Cxcl12	Bmp10	Lipc		F2	Tdgf1
Tnfsf13b	Bgn	Pcsk9		Hsp90b1	Cxcl17	Wnt7a	Tdgf1		Jag1	Apob
Col4a1	Vegfd	Arf6		Fgf18	Osm	Mfge8	Lgals3bp		Bmp2	Wnt4
Col4a2	Angpt2	Cd14		Madcam1	Jag2	Calca	Apob		Angpt4	Fgf2
Vegfc	Tnfsf13b	Fgf4		Ccl7	Itgb1bp1	Hpx	Wnt4		Il21	Csf3
Plat	Vegfc	Gnai2		Edn1	Sftpd	F9	Fgf2		Il2	Bmp8a
Il15	Plat	Bdnf		Sema4d	Pth	F8	Csf3		Wnt2b	Gdf7
Mmp2	Il15	Gdf6		Cxcl14	Adam9	Vegfd	Bmp8a		Vcam1	Serpine1
Cx3cl1	Cx3cl1	Adam10		Thbs4	Tnfsf18	Angpt2	Gdf7		Adam15	Ccl5
Jam3	Ccl22	Artn		Fgf10	Icam1	Col4a1	Serpine1		Ccn1	Nodal
Apoc3	Jam3	Wnt5a		Fgf9	Col4a4	Col4a2	Ccl5		Tln1	Inha
Lipc	Apoc3	Amelx		Adam2	Col3a1	Vegfc	Npnt		Sema3c	Tnfsf9
Lgals3bp	Lipc	Agt		Fgf17	Ccl26	Plat	Pth2		Hgf	Pth2
Apob	Apob	Lep		Gdnf	Il11	Il15	Mif		Sema3a	Mif
Wnt4	Wnt4	Adam17		Angpt1	Ccl21a	Mmp2	Sema7a		Pf4	Lefty1
Fgf2	Fgf2	Sema5a		Col2a1	Ccl21d	Cx3cl1	Il5		Col1a2	Il5
Csf3	Bmp8a	Fgf7		Wnt10b	Fyn	Ccl22	Iapp		Bmp10	Iapp
Bmp8a	Gdf7	Tg		Wnt1	Sema6d	Jam3	Lama1		Wnt7a	Lama1
Gdf7	Serpine1	Cxcl12		Ccl25	Cntf	Apoc3	Thbs1		Vasp	Thbs1
Serpine1	Tnfsf9	Nrg1		Bmp15	Fgg	Lipc	Clcf1		Mfge8	Inhbb
Ccl5	Pth2	Bmp4		C3	Bsg	Lgals3bp	Grn		Calca	Clcf1
Npnt	Mif	Sftpd		Ltb	Fga	Apob	Nrtn		Hpx	Grn
Pth2	Il5	Tnfsf18		Tnf	Spon2	Wnt4	Cxcl10		F9	Nrtn
Mif	Iapp	Icam1		Lta	Plg	Fgf2	Chad		F8	Cxcl10
Sema7a	Lama1	Sema3g		Anxa1	Bmp7	Csf3	Gdf5		Vegfd	Chad
Il5	Crp	Ccl26		Dkk1	Bmp10	Bmp8a	C1qa		Angpt2	Inhba
Iapp	Thbs1	Ccl21a		Vegfb	Gdf2	Gdf7	Ctf1		Tnfsf13b	Gdf5
Lama1	Clcf1	Fgf14		Slit1	Vtn	Serpine1	Fn1		Col4a1	C1qa
Thbs1	Grn	Ccl21d		Fgf8	Serpine2	Ccl5	Fbln1		Col4a2	Ctf1
Grn	Nrtn	Fyn		Hras	Srpx2	Npnt	Il18		Vegfc	Inhbe
Nrtn	Cxcl10	Fgf12		Podxl	Ceacam1	Pth2	Il27		Plat	Il18
Cxcl10	Chad	Sema6d		Il6	Mmp12	Mif	Pcsk9		Mmp2	Il27
Chad	Gdf5	Fgf11		Il17a	Adam10	Sema7a	Cd14		Cx3cl1	Pcsk9
Gdf5	Ctf1	Fgf3		Nppc	Pros1	Il5	Gnai2		Jam3	Gnai2
C1qa	Il18	Calm1		Lamc2	Vegfa	Tgfb2	Bdnf		Apoc3	Bdnf
Fn1	Il27	Wnt11		Angptl1	Gas6	Iapp	Gdf6		Lipc	Gdf6
Fbln1	Pcsk9	Fgg		Tnfsf4	Il17f	Lama1	Artn		Lgals3bp	Artn
Il18	Cd14	Bsg		Cel	Il17a	Thbs1	Adm2		Apob	Adm2
Pcsk9	Gnai2	Fga		Hc	Il7	Clcf1	Wnt5a		Wnt4	Amelx
Cd14	Bdnf	Spon2		Mdk	Egf	Nrtn	Adam12		Fgf2	Adcyap1
Gnai2	Gdf6	Angpt2		F2	Vim	Cxcl10	Amelx		Csf3	Lif
Bdnf	Artn	Fn1		Jag1	Mmp7	Chad	Adcyap1		Bmp8a	Bmp4
Gdf6	Adm2	Lamc2		Bmp2	Anxa2	Gdf5	Lif		Gdf7	Osm
Artn	Amelx	Reln		Angpt4	Fgf1	Ctf1	Rspo2		Serpine1	Sftpd
Adm2	Adcyap1	Lgals8		Edn3	Has2	Il1f9	Adam17		Ccl5	Pth
Adam12	Lif	Lgals3		Il21	Fgf2	Fn1	Postn		Npnt	Sema3f
Amelx	Adam17	Serpine2		Il2	Vcan	Fbln1	Cxcl12		Mif	Hmgb1
Adcyap1	Cxcl12	Srpx2		Wnt2b	Spp1	Il18	Bmp4		Sema7a	Tnfsf18
Lif	Bmp4	Ceacam1		Vcam1	Prg4	Il27	Osm		Il5	Col4a4
Adam17	Osm	Mmp12		Pdgfc	Bgn	Pcsk9	Itgb1bp1		Iapp	Sema3g
Postn	Sftpd	Pros1		Dkk2	Kitl	Cd14	Sftpd		Lama1	Ccl26
Cxcl12	Pth	Vegfa		Adam15	Il33	Gnai2	Pth		Thbs1	Il11
Bmp4	Sema3f	Gas6		Ccn1	Igfbp5	Bdnf	Adam9		Grn	Fyn
Osm	Tnfsf18	Il17f		Tln1	Lgals3	Gdf6	Hmgb1		Nrtn	Sema6d
Itgb1bp1	Icam1	Il17a		Edn2	Apoe	Artn	Icam1		Cxcl10	Sema3b
Sftpd	Sema3g	Lama5		Sema3c	Ptn	Adm2	Col4a4		Chad	Calm1
Pth	Il11	Tslp		Hgf	Rspo3	Adam12	Col3a1		Gdf5	Cntf
Sema3f	Ccl21a	Il7		Rspo1	Tnc	Amelx	Il11		C1qa	Gdf2
Adam9	Ccl21d	Efna5		Sema3a	Tgm2	Adcyap1	Ccl21a		Fn1	Vcam1
Hmgb1	Fyn	Efna1		Fgf5	Ntn1	Lif	Ccl21d		Fbln1	Madcam1
Tnfsf18	Sema6d	Efna3		Pf4	Ifng	Adam17	Sema6d		Pcsk9	Fn1
Icam1	Sema3b	Efna4		Col1a2	Selplg	Postn	Cntf		Cd14	Serpine2
Col4a4	Cntf	Clcf1		Npy	Lgals9	Cxcl12	Fgg		Gnai2	Srpx2
Col3a1	Fgg	Hmgb1		Bmp10	Hmgb1	Cxcl17	Bsg		Bdnf	Plg
Sema3g	Bsg	S100a9		Wnt7a	Angptl8	Bmp4	Fga		Gdf6	Ceacam1
Ccl26	Fga	Apoe		Vasp	Cd6	Osm	Spon2		Adam10	Mmp12
Ccl21a	Spon2	Adam12		Mfge8	S100b	Cxcl2	Plg		Artn	Adam10
Ccl21d	Icam5	Ptn		Calca	Calm1	Jag2	Gdf2		Adm2	Pros1
Fyn	Tln1	Rspo3		Fgf21	Calm2	Itgb1bp1	Vtn		Adam12	Vegfa
Sema6d	Fn1	Tnc		Fgf15	Ucn2	Pth	Serpine2		Amelx	Gas6
Sema3b	Adam10	Tgm2		Cd40lg	Ucn3	Sema3f	Srpx2		Adcyap1	Lama5
Fgg	Pros1	Ifng		Fgf13	Ifnb1	Adam9	Ceacam1		Lif	Tslp
Bsg	Vegfa	Selplg		Fgf16	Csf3	Tnfsf18	Mmp12		Adam17	Il7
Fga	Gas6	Agtrap		Vegfd	Il34	Icam1	Adam10		Postn	Kitl
Spon2	Tslp	Osm		Angpt2	S100a8	Col4a4	Pros1		Cxcl12	Tgfb2
Plg	Il7	Il31		Tnfsf13b	Cd86	Col3a1	Vegfa		Cxcl17	Egf
Gdf2	Egf	Cd6		Col4a1	Icosl	Sema3g	Gas6		Bmp4	Bsg
Adam10	Vim	S100b		Col4a2	Grn	Ccl26	Tslp		Osm	Igfbp5
Pros1	Mmp7	Afdn		Vegfc	Fadd	Il11	Il7		Jag2	Lgals3
Vegfa	Anxa2	Trf		Plat	Clec4g	Ccl21a	Egf		Itgb1bp1	Ifng
Gas6	Fgf1	Tnfsf12		Fgf20	Prnd	Ccl21d	Vim		Sftpd	Agtrap
Lama5	Has2	Cd86		Il15	Lep	Fyn	Mmp7		Sema3f	Vwf
Tslp	Vcan	Icosl		Mmp2	Gpc3	Selplg	Anxa2		Adam9	Angptl3
Il7	Spp1	Podxl2		Cx3cl1	Vwf	Sema6d	Fgf1		Hmgb1	Cx3cl1
Egf	Prg4	Cfh		Ccl22	Ctsd	Sema3b	Has2		Tnfsf18	Cxcl12
Vim	Igf2	Dspp		Ccl17	Hsp90aa1	Cntf	Vcan		Icam1	Fga
Mmp7	Igf1	Vwf		Jam3	Hspa1b	Fgg	Spp1		Col4a4	Tnc
Anxa2	Areg	Angptl3		Lipc	Psap	Bsg	Prg4		Col3a1	L1cam
Fgf1	Gpc3	Fbn1		Lgals3bp	Wnt7b	Fga	Bgn		Sema3g	Postn
Has2	Kitl	L1cam		Apob	Wnt5a	Spon2	Igf2		Ccl26	Spp1
Vcan	Il33	Postn		Wnt4	Sema4c	Plg	Igf1		Ccl21a	Igf1
Spp1	Gdf11	Spp1		Fgf2	Lama2	Gdf2	Areg		Ccl21d	Reln
Prg4	Tgfb2	Igf1		Csf3	Col4a3	Madcam1	Gpc3		Sema6d	Mfge8
Bgn	Mstn	Adam9		Bmp8a	Col8a1	Vtn	Kitl		Sema3b	Mmp2
Igf2	Tdgf1	Egfl7		Gdf7	Nppb	Serpine2	Il33		Fgg	Angptl8
Igf1	Inhba	Mfge8		Ccl5	Nppa	Srpx2	Igfbp5		Bsg	Cd6
Areg	Gdf3	Mmp2		Npnt	Ostn	Ceacam1	Lgals3		Fga	S100b
Gpc3	Igfbp5	Proc		Tnfsf9	Cfh	Mmp12	Apoe		Spon2	Calm2
Kitl	Lgals3	Vcan		Pth2	Hp	Adam10	Ptn		Gdf2	Il34
Il33	Ifng	Bgn		Mif	Dll4	Pros1	Rspo3		Vtn	Cd86
Igfbp5	Agtrap	Tfpi		Sema7a	Dll3	Vegfa	Tnc		Serpine2	Icosl
Tnfsf13	Lgals9	F7		Il5	Psen1	Gas6	Tgm2		Srpx2	Pdcd1lg2
Lgals3	Hmgb1	Grn		Iapp	Dlk1	Tslp	Ifng		Ceacam1	Cd14
Apoe	Angptl8	Crp		Lama1	Egfl7	Il7	Angptl8		Mmp12	Podxl2
Ptn	Calm1	Clec4g		Thbs1	Col4a6	Egf	Calm1		Pros1	Selplg
Rspo3	Calm2	Prnd		Clcf1	Col4a5	Vim	Calm2		Vegfa	Cfh
Ceacam1	Ifnb1	Gdf10		Fgf1	Jam2	Mmp7	Il34		Gas6	Fbn1
Tnc	Apoe	Bmp6		Apln	Hspg2	Anxa2	Fadd		Lama5	Icam1
Tgm2	Csf3	Amh		Nrtn	L1cam	Fgf1	Sema3d		Il7	Fgg
Htra2	Il34	Ngf		Cxcl10	Reln	Has2	Sema3c		Egf	Adam15
Lgals9	Alox5ap	Gpc3		Chad	Ccl19	Vcan	Sema3a		Vim	Adam9
Cd40lg	Ccl5	Ctsd		Gdf5	Ccl21c	Spp1	Fgf7		Mmp7	Dspp
Ptpn6	Sema3d	Hsp90aa1		C1qa	Ccl21b	Prg4	Sema3b		Anxa2	Egfl7
St6gal1	Fgf7	Hspa1b		Ctf1	Sftpa1	Bgn	Cntn2		Fgf1	Vcan
Ifng	Ptn	Psap		Efnb1	Agrn	Igf2	Sema4a		Has2	Bgn
Selplg	Cntn2	Cxcl9		Fn1		Igf1	Fgf4		Vcan	Apoe
Agtrap	Sema4a	Gip		Fbln1		Areg	Sema3e		Spp1	Pltp
Vwf	Fgf4	Gcg		Il18		Gpc3	Sema3f		Prg4	Apoa1
Angptl3	Sema3e	Adcyap1		Il27		Kitl	L1cam		Bgn	Adam17
L1cam	L1cam	Adm2		Pcsk9		Igfbp5	Il1b		Igf2	Mmp14
Reln	Cd86	Sema4c		Cd14		Lgals3	Il1a		Igf1	Crp
Angptl8	Icosl	Hp		Fgf4		Apoe	Il1rn		Areg	Fadd
Calm1	Il1b	Selenop		Gnai2		Ptn	Podxl2		Gpc3	Adam3
Calm2	Il1a	Tcn2		Bdnf		Rspo3	Selplg		Kitl	Clec4g
Ifnb1	Il1rn	Cubn		Gdf6		Tnc	Cfh		Il33	Ntn1
Il34	Podxl2	Nrg3		Adam10		Tgm2	Pltp		Gdf11	Prnd
Fadd	Selplg	Nrg2		Artn		Ifng	Apoa1		Tgfb2	Lep
Sema3d	Cfh	Gdf2		Adm2		Agtrap	Tnfsf9		Mstn	Gpc3
Fgf7	Dll4	Ccl19		Wnt5a		Angptl8	Tgfb2		Tdgf1	Ctsd
Cntn2	Cntn6	Ccl21c		Adam12		Cd6	Inhba		Inhba	Hsp90aa1
Sema4a	Rbp3	Ccl21b		Slit3		S100b	Mmp14		Gdf3	Hspa1b
Fgf4	Dll3	Sftpa1		Adcyap1		Calm1	Crp		Igfbp5	Psap
Sema3e	Psen1	Jam2		Lif		Calm2	Clec4g		Lgals3	Tnfsf12
Cd86	Ccn3	Sema6b		Adam17		Ucn2	Prnd		Sema4a	Tnfsf15
Icosl	Dlk2			Sema5a		Ucn3	Lep		Sema3e	Wnt7b
Il1b	Dlk1			Fgf7		Alox5ap	Vwf		Apoe	Wnt5a
Il1a	Jag1			Postn		S100a8	Ctsd		Ptn	Ccl20
Il1rn	Jag2			Cxcl12		Sftpd	Hsp90aa1		Rspo3	Ccl19
Dll4	Reln			Sema3e		Hmgb1	Hspa1b		Tnc	Ccl21c
Cntn6	Egfl7			Bmp4		Sema3d	Psap		Tgm2	Ccl21d
Rbp3	Mfap2			Osm		Fgf7	Cxcl9		Ifng	Cxcl9
Dll3	Mfap5			Jag2		Cntn2	Gip		Agtrap	Ccl21b
Psen1	Wnt5a			Pdgfa		Sema4a	Gcg		Lgals9	Ccl21a
Ccn3	Adam9			Itgb1bp1		Fgf4	Ihh		Angptl8	Lama2
Dlk2	Pltp			Sftpd		Sema3e	Col18a1		Cd6	Col4a3
Dlk1	Apoa1			Pth		L1cam	Fyn		S100b	Col8a1
Jag1	Lep			Adam9		Cp	Wnt7b		Calm1	Nppb
Jag2	Izumo1			Hmgb1		Cd86	Lama2		Calm2	Nppa
Egfl7	Adam3			Tnfsf18		Icosl	Col4a3		Ucn2	Ostn
Mfap2	Clec4g			Icam1		Il1rn	Col8a1		Ucn3	Lefty2
Mfap5	Prnd			Col4a4		Podxl2	Nppb		Ifnb1	Hp
Wnt5a	Vwf			Col3a1		Cfh	Nppa		Il34	Bmp6
Pltp	Ctsd			Sema3g		Lep	Ostn		Sema3d	Ptn
Apoa1	Hsp90aa1			Ccl26		Grn	Cthrc1		Fgf7	Col4a6
Lep	Hspa1b			Il11		Inhba	Hp		Cntn2	Sftpa1
Tgfb2	Psap			Ccl21a		Mmp14	Bmp6		Fgf4	Ngf
Inhba	Cxcl9			Ccl21d		Wnt8b	Col4a6		L1cam
Mmp14	Gip			Fyn		Sostdc1	Col4a5		Cd86
Crp	Gcg			Sema6d		Wnt5b	Jam2		Icosl
Izumo1	Tnc			Sema3b		Dkk4	Hspg2		Il18
Adam3	S100a9			Sema6c		Tdgf1	Reln		Il1b
Clec4g	S100a1			Cntf		Wnt5a	Ccl19		Il1a
Ctsd	S100a8			Slit2		Fadd	Ccl21c		Il1rn
Hsp90aa1	Retn			Wnt11		Izumo1	Ccl21b		Podxl2
Hspa1b	Wnt7b			Fgg		Adam3	Sftpa1		Selplg
Psap	Cd200			Bsg		Clec4g	Ngf		Cfh
Wnt7b	Lama2			Fga		Tnfsf9			Pltp
Lama2	Col4a3			Spon2		Prnd			Apoa1
Col4a3	Col8a1			Mmp9		Vwf			Lep
Col8a1	Nppb			Plau		Ctsd			Tnfsf9
Nppb	Nppa			Plg		Hsp90aa1			Mmp14
Nppa	Ostn			Gdf2		Hspa1b			Crp
Ostn	Hp			Reln		Psap			Fadd
Cfh	Col18a1			Lgals8		Cxcl9			Izumo1
Hp	Bmp6			Lgals3		Gip			Adam3
Bmp6	Gdf2			Il17f		Gcg			Clec4g
Col4a6	Ccl19			Lama5		Wnt7b			Il15
Col4a5	Ccl21c			Tslp		Lama2			Ntn1
Jam2	Ccl21b			Il7		Col4a3			Prnd
Hspg2	Sftpa1			Egf		Col8a1			Vwf
Ccl20	Ngf			Vim		Nppb			Ctsd
Ccl19	Jam2			Mmp7		Nppa			Hsp90aa1
Ccl21c				Anxa2		Ostn			Hspa1b
Ccl21b				Has2		Hp			Psap
Sftpa1				Vcan		Dll4			Wnt7b
Ngf				Spp1		Dll3			Wnt5a
				Prg4		Psen1			Lama2
				Bgn		Dlk1			Col4a3
				Igf2		Egfl7			Col8a1
				Igf1		Bmp6			Nppb
				Areg		Col4a6			Nppa
				Gpc3		Col4a5			Ostn
				Kitl		Jam2			Hp
				Il33		Hspg2			Dll4
				Igfbp5		Reln			Dll3
				Sema4a		Ccl19			Psen1
				Dll4		Ccl21c			Dlk1
				Dll3		Ccl21b			Egfl7
				Psen1		Agrn			Bmp6
				Ifng					Col4a6
				Agtrap					Col4a5
				Ihh					Jam2
				Il31					Hspg2
				Vegfa					Reln
				Ptn					Ccl19
				Cthrc1					Ccl21c
				Angptl8					Ccl21b
				Apoc3					Sftpa1
				Cd6					Ngf
				S100b
				Afdn
				Calm1
				Calm2
				Ifnb1
				Pdgfd
				Il34
				Fadd
				Wnt7b
				Apoe
				Tdgf1
				Sema3d
				Cntn2
				Sema3f
				L1cam
				Cd86
				Icosl
				Il1b
				Il1a
				Il1rn
				Efna5
				Efna1
				Efna3
				Efna4
				Podxl2
				Selplg
				Cfh
				Tnc
				Cntn6
				Rbp3
				Ccn3
				Dlk2
				Dlk1
				Egfl7
				Mfap2
				Mfap5
				Nppb
				Nppa
				Lep
				Grn
				Tgfb2
				Inhba
				Mmp14
				Crp
				Wnt8b
				Sostdc1
				Wnt5b
				Dkk4
				Rspo3
				Clec4g
				Amelx
				Ntn1
				Slpi
				Prnd
				Cxcl9
				Gip
				Gcg
				Ccl27a
				Ccl28
				Apela
				Lama2
				Vwf
				Col4a3
				Col8a1
				Ostn
				Hp
				Gh
				Ntf3
				Bmp6
				Fgf3
				Fgf11
				Fgf14
				Hsp90aa1
				Fgf12
				Col4a6
				Col4a5
				Jam2
				Hspg2
				Ccl19
				Ccl21c
				Ccl21b
				Sftpa1
				Sema6b
