# Supplementary material for: CDK4/6 inhibition triggers ICAM1-driven immune response and sensitizes LKB1 mutant lung cancer to immunotherapy
Source: Nat Commun. 2023 Mar 4;14:1247. doi: 10.1038/s41467-023-36892-4 (PMC9985635; doi:10.1038/s41467-023-36892-4)
Supplement: Supplementary file 6 — Supplementary Data 3 [file 41467_2023_36892_MOESM6_ESM.xlsx]

## Sheet: Supplementary Data 3
Supplementary data 3: qPCR primers
Target names	FORWARD	REVERSE
GAPDH	GGAGCGAGATCCCTCCAAAAT	GGCTGTTGTCATACTTCTCATGG
ICAM1	GCCGGCCAGCTTATACACAA	CAATCCCTCTCGTCCAGTCG
Gapdh	AGGTCGGTGTGAACGGATTTG	TGTAGACCATGTAGTTGAGGTCA
Icam1	GTGATGCTCAGGTATCCATCCA	CACAGTTCTCAAAGCACAGCG
