# Supplementary material for: CDK4/6 inhibition triggers ICAM1-driven immune response and sensitizes LKB1 mutant lung cancer to immunotherapy
Source: Nat Commun. 2023 Mar 4;14:1247. doi: 10.1038/s41467-023-36892-4 (PMC9985635; doi:10.1038/s41467-023-36892-4)
Supplement: Supplementary file 7 — Supplementary Data 4 [file 41467_2023_36892_MOESM7_ESM.xlsx]

## Sheet: Supplementary Data 4
Supplementary Data 4: Antibodies
Targets	Host species and Antibody types	Clones	Antibody Dilution	Company and Catalogue number
LKB1	Rabbit monoclonal	27D10	1/1000 WB, 1/100 IP	CST, #3050
LKB1	Rabbit monoclonal	D60C5F10	1/250 IHC	CST, #13031
LKB1	Mouse monoclonal	1H8E4	1/200 IF	Proteintech, #66719-1-Ig
anti-mouse CD8α	Rabbit monoclonal	D4W2Z	1/200 IHC	CST, #98941
anti-human CD8α	Mouse monoclonal	rC8/468	1/500 IHC	Abcam, #237941
anti-mouse CD8α	Rabbit monoclonal	EPR21769	1/200 IF	Abcam, #217344
AMPKα	Rabbit monoclonal	D5A2	1/1000 WB	CST, #5831
Phospho-AMPKα (Thr172)	Rabbit polyclonal		1/1000 WB	CST, #2531
NF-κB p65	Rabbit monoclonal	D14E12	1/1000 WB, 1/100 CHIP	CST, #8242
NF-κB p65	Mouse monoclonal	L8F6	1/1000 IF	CST, #6956
Phospho-NF-κB p65 (Ser536)	Rabbit monoclonal	93H1	1/1000 WB, 1/500 IHC	CST, #3033
Rb	Rabbit monoclonal	D20	1/1000 WB, 1/100 IP	CST, #9313
Rb	Rabbit monoclonal	EPR17512	1/500 IF	Abcam, #181616
Phospho-Rb (Ser807/811)	Rabbit monoclonal	D20B12	1/3000 WB, 1/500 IF, 1/500 IHC	CST, #8516
anti-human ICAM-1	Rabbit monoclonal	E3Q9N	1/1000 WB, 1/200 IHC	CST, #67836
anti-mouse ICAM-1	Rabbit monoclonal	EPR16608	1/1000 WB, 1/2000 IHC	Abcam, #179707
anti-mouse ICAM-1	Mouse monoclonal	2F9A8	1/50 IF	Proteintech, #60299
CDK4	Mouse monoclonal	1G2C12	1/1000 WB	Proteintech, #66950-1-Ig
CDK4	Rabbit monoclonal	EPR17525	1/50 IP	Abcam, #199728
GAPDH	Mouse monoclonal		1/10000 WB	DIA-AN, #2058
β-Actin	Rabbit monoclonal		1/5000 WB	CST, #4970
β-Tubulin	Rabbit monoclonal		1/5000 WB	CST, #2146
MYC-Tag	Mouse monoclonal		1/100 IP	DIA-AN, #2097
FLAG-Tag	Mouse monoclonal		1/100 IP	DIA-AN, #2064
HA-Tag	Mouse monoclonal		1/100 IP	DIA-AN, #2063
PerCP/Cyanine5.5 anti-mouse CD45	Rat monoclonal	30-F11	1/100 FC	Biolegend, #103131
Brilliant Violet 605™ anti-mouse CD45	Rat monoclonal	30-F11	1/100 FC	Biolegend, #103140
PerCP/Cyanine5.5 anti-mouse CD3	Rat monoclonal	17A2	1/100 FC	Biolegend, #100217
FITC anti-mouse CD8a	Rat monoclonal	53-6.7	1/200 FC	Biolegend, #100705
APC/Cyanine7 anti-mouse CD69	Armenian hamster monoclonal	H1.2F3	1/100 FC	Biolegend, #104525
PE/Cyanine7 anti-mouse CD279 (PD-1)	Rat monoclonal	RMP1-30	1/100 FC	Biolegend, #109110
Brilliant Violet 421™ anti-mouse/human CD44	Rat monoclonal	IM7	1/25 FC	Biolegend, #103040
PE/Cyanine7 anti-mouse CD182 (CXCR2)	Rat monoclonal	SA044G4	3/100 FC	Biolegend, #149315
PE anti-human CD54	Mouse monoclonal	HA58	1/100 FC	Biolegend, #353106
Brilliant Violet 421™ anti-mouse F4/80	Rat monoclonal	BM8	1/100 FC	Biolegend, #123132
Brilliant Violet 510™ anti-mouse CD62L	Rat monoclonal	MEL-14	1/25 FC	Biolegend, #104441
PE/Dazzle™ 594 anti-mouse Ki-67	Rat monoclonal	16A8	3/100 FC	Biolegend, #652428
Brilliant Violet 510™ anti-mouse/human CD11b	Rat monoclonal	M1/70	1/100 FC	Biolegend, #101263
APC anti-mouse CD107a (LAMP-1)	Rat monoclonal	1D4B	1/50 FC	Biolegend, #121614
Brilliant Violet 510™ anti-mouse IFN-γ	Rat monoclonal	XMG1.2	1/200 FC	Biolegend, #505841
PE anti-mouse NK-1.1	Mouse monoclonal	S17016D	1/100 FC	Biolegend, #156503
APC anti-mouse CD274 (B7-H1, PD-L1)	Rat monoclonal	10F.9G2	1/400 FC	Biolegend, #124311
FITC anti-mouse CD326 (Ep-CAM)	Rat monoclonal	G8.8	1/100 FC	Biolegend, #118207
APC anti-mouse Ly-6G/Ly-6C (Gr-1)	Rat monoclonal	RB6-8C5	1/200 FC	Biolegend, #108411
PE anti-mouse CD11c	Armenian hamster monoclonal	N418	1/400 FC	Biolegend, #117307
FITC anti-mouse CD103	Rat monoclonal	W19396D	1/400 FC	Biolegend, #110907
anti-mouse LFA-1α (CD11a)		clone FD441.8	1/100, in vitro blockade	BioXCell, #BE0005-1
anti-mouse/human CD11b		clone M1/70	1/100, in vitro blockade	BioXCell, #BE0007
anti-mouse CD8α		clone 2.43	200 µg/mouse, in vivo	BioXCell, #BE0061
anti-mouse NK1.1		clone PK136	250 µg/mouse, in vivo	BioXCell, #BE0036
anti-mouse CD54 (ICAM-1)		clone YN1/1.7.4	200 µg/mouse, in vivo	BioXcell, #BE0020-1
anti-mouse PD-1 (CD279)		clone RMP1-14	200 µg/mouse, in vivo	BioXCell, #BE0146
rat IgG2a isotype control		clone 2A3		BioXcell, #BP0089
