# Supplementary material for: CDK4/6 inhibition triggers ICAM1-driven immune response and sensitizes LKB1 mutant lung cancer to immunotherapy
Source: Nat Commun. 2023 Mar 4;14:1247. doi: 10.1038/s41467-023-36892-4 (PMC9985635; doi:10.1038/s41467-023-36892-4)
Supplement: Supplementary file 9 — Source Data [file 41467_2023_36892_MOESM9_ESM.xlsx]

## Sheet: Figure 1e
Figure 1e
p_val	avg_logFC	pct.1	pct.2	p_val_adj	cluster	gene
0	3.29093	0.996	0.672	0	B_cells	Igkc
0	2.78486	0.986	0.049	0	B_cells	Cd79a
0	2.46315	0.798	0.177	0	B_cells	Ighm
0	2.35555	0.948	0.067	0	B_cells	Ebf1
0	2.32785	0.894	0.056	0	B_cells	Ly6d
0	2.18604	0.873	0.031	0	B_cells	Ms4a1
0	2.14521	0.871	0.053	0	B_cells	Cd79b
0	1.83961	0.918	0.208	0	B_cells	Mef2c
0	1.8316	0.513	0.024	0	B_cells	Iglc2
0	1.69885	0.619	0.024	0	B_cells	Ighd
0	1.59233	0.751	0.022	0	B_cells	Bank1
0	1.5359	0.999	0.661	0	B_cells	Cd74
0	1.48663	0.973	0.442	0	B_cells	H2-Aa
0	1.39701	0.586	0.03	0	B_cells	Mzb1
0	1.38447	0.985	0.477	0	B_cells	H2-Ab1
0	1.37407	0.74	0.105	0	B_cells	H2-DMb2
0	1.33706	0.85	0.281	0	B_cells	Cd37
0	1.31843	0.633	0.014	0	B_cells	Pax5
0	1.29894	0.803	0.264	0	B_cells	H2-Eb1
0	1.28669	0.581	0.015	0	B_cells	Fcmr
0	1.25725	0.751	0.127	0	B_cells	Scd1
0	1.21157	0.581	0.022	0	B_cells	Tnfrsf13c
0	1.12832	0.572	0.045	0	B_cells	H2-Ob
0	1.10657	0.539	0.022	0	B_cells	Fcrla
0	1.08466	0.528	0.018	0	B_cells	Pou2af1
0	1.07512	0.786	0.219	0	B_cells	Napsa
0	1.03843	0.606	0.129	0	B_cells	Cd86
0	1.03161	0.871	0.527	0	B_cells	Rel
0	1.01904	0.584	0.115	0	B_cells	Ralgps2
0	1.00605	0.643	0.164	0	B_cells	Cd83
0	1.00562	0.542	0.043	0	B_cells	Blnk
0	0.971412	0.511	0.065	0	B_cells	H2-Oa
0	0.96895	0.692	0.195	0	B_cells	Plac8
0	0.955604	0.934	0.722	0	B_cells	Gdi2
0	0.949197	0.511	0.143	0	B_cells	Cd55
0	0.930832	0.483	0.016	0	B_cells	Cd19
0	0.930179	0.591	0.127	0	B_cells	Ly86
0	0.887672	0.691	0.306	0	B_cells	Man1a
0	0.84643	0.446	0.016	0	B_cells	Cxcr5
0	0.829633	0.493	0.119	0	B_cells	Ero1lb
0	0.82887	0.292	0.012	0	B_cells	Vpreb3
0	0.818746	0.886	0.595	0	B_cells	Serp1
0	0.817134	0.557	0.186	0	B_cells	Hvcn1
0	0.801827	0.318	0.013	0	B_cells	Fcer2a
0	0.800703	0.489	0.112	0	B_cells	Pou2f2
0	0.756815	0.344	0.016	0	B_cells	Iglc3
0	0.732718	0.339	0.021	0	B_cells	Spib
0	0.719978	0.351	0.036	0	B_cells	Ccr6
0	0.708073	0.394	0.092	0	B_cells	Txndc16
0	0.690068	0.307	0.025	0	B_cells	Cd72
0	0.677491	0.353	0.053	0	B_cells	B3gnt5
0	0.675748	0.793	0.312	0	B_cells	Ccr7
0	0.6405	0.183	0.007	0	B_cells	Iglc1
0	0.627657	0.984	0.785	0	B_cells	Ly6e
0	0.612464	0.232	0.006	0	B_cells	Gm30211
0	0.611325	0.285	0.016	0	B_cells	Trim7
0	0.607882	0.318	0.016	0	B_cells	Blk
0	0.604391	0.307	0.014	0	B_cells	Fcrl1
0	0.597971	0.293	0.02	0	B_cells	Siglecg
0	0.578199	0.269	0.006	0	B_cells	Gm31243
0	0.558731	0.257	0.022	0	B_cells	Bcl11a
0	0.471258	0.203	0.008	0	B_cells	Cr2
0	0.468208	1	0.999	0	B_cells	Fau
0	0.4529	0.222	0.014	0	B_cells	H2-Eb2
0	-0.927004	0.906	0.991	0	B_cells	Actg1
0	-1.24113	0.406	0.853	0	B_cells	Fxyd5
7.3e-308	0.737233	0.555	0.186	1.48e-303	B_cells	Prkcb
1.53e-307	0.499965	0.297	0.046	3.11e-303	B_cells	A530032D15Rik
2.75e-307	0.770985	0.496	0.153	5.58e-303	B_cells	Eif2ak3
6.15e-302	0.377142	0.212	0.02	1.25e-297	B_cells	A530040E14Rik
1.31e-301	0.834183	0.593	0.237	2.65e-297	B_cells	Bmp2k
2.54e-292	-0.973808	0.828	0.947	5.17e-288	B_cells	Itm2b
1.64e-290	0.426318	0.205	0.02	3.33e-286	B_cells	Chst10
1.81e-290	0.56564	0.993	0.981	3.67e-286	B_cells	H3f3a
2.1e-285	0.663755	0.298	0.052	4.27e-281	B_cells	Treml2
4.35e-282	0.630695	0.335	0.068	8.83e-278	B_cells	Irf4
1.36e-279	0.715964	0.529	0.196	2.75e-275	B_cells	Pkig
2.29e-279	0.697266	0.68	0.282	4.64e-275	B_cells	Ptprcap
5.51e-279	0.585484	0.314	0.062	1.12e-274	B_cells	Cd22
1.54e-277	-1.22479	0.394	0.782	3.14e-273	B_cells	Dusp1
5.09e-276	0.782006	0.673	0.333	1.03e-271	B_cells	Inpp5d
7.8e-272	0.762113	0.685	0.313	1.58e-267	B_cells	Syk
1.27e-271	0.317631	0.153	0.009	2.57e-267	B_cells	Cacna1e
8.85e-267	-1.59433	0.27	0.654	1.8e-262	B_cells	Cd9
4.73e-266	-0.911604	0.467	0.801	9.6e-262	B_cells	Npc2
1.07e-260	0.50223	1	0.991	2.17e-256	B_cells	Rps27
1.17e-259	0.482576	0.245	0.037	2.37e-255	B_cells	Cd180
7.96e-258	-0.593241	0.873	0.968	1.62e-253	B_cells	Myl6
2.63e-257	0.547811	0.335	0.075	5.34e-253	B_cells	Trp53i11
9.22e-252	0.670158	0.677	0.316	1.87e-247	B_cells	H2-DMa
3.51e-251	-1.20777	0.078	0.505	7.12e-247	B_cells	App
4.04e-246	-1.12496	0.107	0.541	8.2e-242	B_cells	Fyb
1.73e-245	-1.78561	0.349	0.713	3.52e-241	B_cells	Ctsd
5.15e-245	-1.29194	0.133	0.555	1.05e-240	B_cells	Cdkn1a
5.25e-245	0.613622	0.948	0.832	1.06e-240	B_cells	Sub1
2.37e-242	0.303473	0.157	0.013	4.82e-238	B_cells	Rab30
4.72e-241	0.751912	0.657	0.345	9.58e-237	B_cells	Cyth1
4.32e-240	0.427301	0.999	0.968	8.77e-236	B_cells	Rps20
1.25e-236	-1.21083	0.123	0.547	2.53e-232	B_cells	Selenop
2.04e-236	-0.91261	0.318	0.73	4.15e-232	B_cells	Fosl2
1.14e-230	0.455635	0.22	0.033	2.32e-226	B_cells	Sbk1
1.52e-225	0.661874	0.969	0.779	3.09e-221	B_cells	Cd52
2.27e-224	0.662429	0.788	0.451	4.6e-220	B_cells	Lyn
9.88e-223	-1.27741	0.224	0.62	2.01e-218	B_cells	Emb
1.51e-222	0.500087	0.298	0.069	3.07e-218	B_cells	Gga2
6.74e-220	-1.28044	0.347	0.698	1.37e-215	B_cells	Fos
7.43e-220	0.707302	0.607	0.301	1.51e-215	B_cells	Plekha2
7.58e-220	-1.19722	0.195	0.574	1.54e-215	B_cells	Anxa2
1.02e-218	-0.946924	0.244	0.647	2.06e-214	B_cells	Nabp1
4.2e-218	0.849776	0.59	0.298	8.53e-214	B_cells	Dmxl1
4.93e-218	0.678133	0.467	0.163	1e-213	B_cells	Cd69
9.75e-218	0.701739	0.517	0.207	1.98e-213	B_cells	Bach2
2.98e-217	0.704496	0.716	0.385	6.04e-213	B_cells	Ppp1r16b
4.1e-216	0.568241	0.629	0.277	8.32e-212	B_cells	Dusp2
2.53e-211	0.435838	0.997	0.961	5.13e-207	B_cells	Ptma
1.12e-207	-1.01734	0.521	0.779	2.27e-203	B_cells	Txn1
5.41e-207	0.408263	0.998	0.978	1.1e-202	B_cells	Rpl18a
1.64e-206	-1.67373	0.115	0.487	3.32e-202	B_cells	Fcer1g
8.35e-206	0.684146	0.715	0.404	1.7e-201	B_cells	Itga4
5.52e-205	0.682001	0.462	0.184	1.12e-200	B_cells	Myo1e
2.36e-202	0.52417	0.394	0.127	4.79e-198	B_cells	Wdfy4
9.5e-202	-0.917809	0.249	0.618	1.93e-197	B_cells	Itgb1
3.84e-201	-1.52028	0.135	0.508	7.8e-197	B_cells	Ifitm2
4.21e-201	0.61036	0.55	0.251	8.56e-197	B_cells	Unc93b1
2.04e-198	0.438564	0.274	0.064	4.15e-194	B_cells	A630001G21Rik
1.5e-196	0.375375	0.999	0.983	3.05e-192	B_cells	Rpl17
9.94e-196	-1.06989	0.119	0.495	2.02e-191	B_cells	Sgk1
2.03e-192	0.604677	0.8	0.531	4.12e-188	B_cells	Dennd4a
2.21e-192	-0.733829	0.35	0.714	4.5e-188	B_cells	Atp1b3
9.31e-192	-0.537131	0.837	0.934	1.89e-187	B_cells	Hspa8
3.13e-191	0.385372	0.998	0.956	6.36e-187	B_cells	Rps19
4.91e-191	0.653756	0.509	0.228	9.97e-187	B_cells	Sp140
1.09e-190	-0.806226	0.317	0.653	2.22e-186	B_cells	Aplp2
1.59e-190	0.64398	0.499	0.221	3.24e-186	B_cells	Cerk
3.47e-190	-0.736732	0.272	0.655	7.04e-186	B_cells	Saraf
5.14e-190	0.318467	0.149	0.017	1.04e-185	B_cells	Chst3
5.42e-189	0.384225	0.217	0.04	1.1e-184	B_cells	Dtx1
1.91e-188	0.365085	0.999	0.981	3.89e-184	B_cells	Rpl13
1.78e-187	0.37059	0.999	0.978	3.62e-183	B_cells	Rps13
3.43e-187	0.73872	0.829	0.67	6.96e-183	B_cells	Foxp1
7.47e-185	0.614657	0.719	0.439	1.52e-180	B_cells	Map3k1
1.38e-181	-0.869757	0.064	0.424	2.79e-177	B_cells	Timp2
4.94e-181	0.72149	0.686	0.411	1e-176	B_cells	Cxcr4
6.87e-181	0.743267	0.616	0.319	1.39e-176	B_cells	Apoe
1.88e-180	-0.893012	0.432	0.748	3.82e-176	B_cells	Ifngr1
2.36e-180	0.550464	0.645	0.31	4.78e-176	B_cells	Tcf4
2.44e-179	0.352079	0.997	0.956	4.96e-175	B_cells	Rpl6
5.69e-177	0.37569	0.207	0.04	1.16e-172	B_cells	Snx8
1.16e-176	0.330568	0.172	0.026	2.35e-172	B_cells	Gm15987
1.54e-176	-0.764265	0.246	0.601	3.12e-172	B_cells	Selplg
2.73e-175	-1.20451	0.482	0.747	5.54e-171	B_cells	Neat1
2.98e-173	0.361958	0.994	0.961	6.05e-169	B_cells	Rpl21
5.48e-173	-0.853105	0.121	0.47	1.11e-168	B_cells	Dstn
1.08e-172	0.491334	0.898	0.713	2.19e-168	B_cells	Serinc3
1.81e-172	0.436907	0.596	0.285	3.67e-168	B_cells	Sorl1
4.55e-172	0.516641	0.444	0.174	9.24e-168	B_cells	Ptp4a3
5.84e-171	-0.877873	0.039	0.382	1.19e-166	B_cells	Tgm2
8.72e-171	0.350416	0.997	0.956	1.77e-166	B_cells	Rps5
1.46e-170	0.602077	0.546	0.265	2.97e-166	B_cells	Rabgap1l
3.19e-170	-1.33862	0.078	0.42	6.48e-166	B_cells	Ier3
3.68e-170	0.540939	0.375	0.135	7.47e-166	B_cells	Btk
1.51e-169	-0.913036	0.18	0.512	3.08e-165	B_cells	Anxa5
1.52e-168	0.602316	0.44	0.174	3.08e-164	B_cells	Gpr171
1.91e-168	0.644176	0.638	0.381	3.89e-164	B_cells	Snx5
4.92e-168	0.622295	0.803	0.554	9.98e-164	B_cells	Zfp36l1
8.15e-168	-1.11147	0.102	0.437	1.66e-163	B_cells	Cd3d
1.35e-167	0.541048	0.942	0.79	2.73e-163	B_cells	Stk17b
3.04e-167	0.540994	0.868	0.746	6.18e-163	B_cells	Ddx6
7.21e-167	0.621085	0.438	0.18	1.46e-162	B_cells	Chchd10
2.39e-165	-1.32307	0.119	0.451	4.86e-161	B_cells	Trbc2
3e-164	-0.634915	0.032	0.363	6.09e-160	B_cells	Tnfrsf1a
1.27e-163	0.523855	0.844	0.582	2.57e-159	B_cells	Fam107b
4.25e-162	-1.15274	0.27	0.562	8.63e-158	B_cells	Ctsb
1.39e-161	0.370999	0.988	0.927	2.83e-157	B_cells	Rps18
4.42e-161	0.4207	0.412	0.146	8.97e-157	B_cells	Ikzf3
8.21e-161	0.351411	0.163	0.026	1.67e-156	B_cells	Hepacam2
1.25e-160	0.624794	0.564	0.304	2.54e-156	B_cells	Nfatc3
1.32e-159	-1.07747	0.23	0.558	2.68e-155	B_cells	Lgals1
4.75e-159	-0.94873	0.081	0.406	9.65e-155	B_cells	Itk
3.84e-158	-0.613385	0.06	0.39	7.81e-154	B_cells	Prkch
1.14e-157	0.589041	0.703	0.396	2.31e-153	B_cells	Ltb
1.23e-157	0.648043	0.641	0.406	2.49e-153	B_cells	Smap2
1.27e-157	0.425201	0.26	0.069	2.59e-153	B_cells	Phtf2
1.32e-157	0.559017	0.863	0.711	2.68e-153	B_cells	Kmt2e
3.38e-157	0.292366	0.999	0.974	6.86e-153	B_cells	Rps8
1.3e-156	-0.706918	0.03	0.349	2.64e-152	B_cells	Dst
1.31e-156	-1.32728	0.131	0.455	2.66e-152	B_cells	Il7r
4.27e-156	0.314475	0.999	0.971	8.67e-152	B_cells	Rpl34
1.16e-155	0.307528	0.998	0.972	2.35e-151	B_cells	Rpl26
1.39e-155	0.334041	0.998	0.959	2.82e-151	B_cells	Rpl11
1.92e-155	-1.31851	0.056	0.373	3.89e-151	B_cells	Tnfaip2
1.11e-154	-0.641618	0.341	0.649	2.26e-150	B_cells	S100a13
1.83e-154	-1.19595	0.147	0.472	3.72e-150	B_cells	Atf3
1.92e-154	-0.707369	0.76	0.898	3.89e-150	B_cells	H2afz
2.33e-153	0.328341	0.194	0.039	4.73e-149	B_cells	Coq8a
2.7e-153	-1.01478	0.066	0.385	5.48e-149	B_cells	Plin2
3.28e-153	-0.609434	0.042	0.359	6.67e-149	B_cells	Actn1
3.92e-153	0.305015	0.997	0.969	7.96e-149	B_cells	Rps25
1.23e-152	-1.38768	0.057	0.376	2.49e-148	B_cells	Bmpr2
2.35e-152	-0.571205	0.481	0.756	4.76e-148	B_cells	Tspo
5.21e-150	-0.703392	0.351	0.643	1.06e-145	B_cells	Atox1
2.11e-149	0.314893	1	0.979	4.29e-145	B_cells	Rpl27a
2.25e-149	-0.649051	0.021	0.323	4.58e-145	B_cells	Itpripl2
3.44e-148	0.542692	0.462	0.212	6.99e-144	B_cells	Dgkd
9.22e-148	0.618376	0.396	0.163	1.87e-143	B_cells	Swap70
5.14e-147	-0.689001	0.054	0.368	1.04e-142	B_cells	Arhgap31
3.27e-146	0.466922	0.322	0.11	6.64e-142	B_cells	Irak3
4.48e-146	0.413485	0.244	0.065	9.1e-142	B_cells	Setbp1
1.5e-145	0.45943	0.342	0.122	3.04e-141	B_cells	Tmem131l
1.56e-145	-1.03496	0.064	0.366	3.17e-141	B_cells	Alox5ap
2.55e-145	0.555198	0.319	0.111	5.18e-141	B_cells	Pgap1
1.02e-144	0.305008	0.999	0.958	2.07e-140	B_cells	Rpl7
1.14e-144	0.313497	0.996	0.963	2.3e-140	B_cells	Rpl32
3.41e-144	0.312229	0.997	0.957	6.93e-140	B_cells	Rps7
3.31e-143	0.306043	0.999	0.966	6.72e-139	B_cells	Rps4x
3.63e-143	0.495567	0.338	0.117	7.36e-139	B_cells	Rasgrp3
6.99e-143	-0.61823	0.224	0.538	1.42e-138	B_cells	Cyb5a
8.52e-143	0.405941	0.978	0.944	1.73e-138	B_cells	Jund
5.42e-142	0.324082	0.998	0.954	1.1e-137	B_cells	Rps26
9.58e-142	0.528086	0.384	0.151	1.94e-137	B_cells	Stap1
4.46e-141	0.332178	0.985	0.916	9.06e-137	B_cells	Rpl36a
2.37e-140	-1.08321	0.111	0.41	4.81e-136	B_cells	Cd3g
3.27e-140	0.299896	0.997	0.981	6.64e-136	B_cells	Rpl9
5.36e-140	-0.848375	0.067	0.37	1.09e-135	B_cells	Gsr
3.28e-139	0.372245	0.235	0.063	6.65e-135	B_cells	Pml
7.41e-139	0.320701	0.993	0.937	1.5e-134	B_cells	Rpl22
1.28e-138	0.378208	0.21	0.051	2.59e-134	B_cells	Cnr2
1.59e-138	-1.79543	0.142	0.431	3.22e-134	B_cells	Ifitm3
2.23e-138	-0.935585	0.108	0.406	4.53e-134	B_cells	Anxa1
1.34e-137	-0.719944	0.311	0.63	2.72e-133	B_cells	Tnfaip3
1.38e-137	0.279839	0.998	0.967	2.8e-133	B_cells	Rpl8
3.26e-137	0.277972	1	0.985	6.62e-133	B_cells	Rps24
3.71e-137	-1.3791	0.186	0.471	7.53e-133	B_cells	Msrb1
7.24e-137	0.282478	0.996	0.975	1.47e-132	B_cells	Rps3a1
1.11e-136	0.276224	0.999	0.988	2.25e-132	B_cells	Rpl23
1.12e-135	0.277566	0.999	0.979	2.28e-131	B_cells	Rps10
1.29e-135	-0.673423	0.05	0.341	2.63e-131	B_cells	Arl4c
1.72e-135	-0.881037	0.08	0.374	3.5e-131	B_cells	Cd3e
2e-135	-0.618454	0.144	0.452	4.06e-131	B_cells	Utrn
1.21e-134	-0.82349	0.039	0.326	2.46e-130	B_cells	Nrp1
1.93e-134	0.303321	0.998	0.968	3.92e-130	B_cells	Rps15a
5.33e-134	0.319817	0.152	0.028	1.08e-129	B_cells	Ildr1
5.78e-134	-0.945422	0.116	0.416	1.17e-129	B_cells	Rnf149
1.61e-133	-0.592941	0.108	0.415	3.26e-129	B_cells	Smpdl3a
1.94e-133	0.587835	0.525	0.297	3.94e-129	B_cells	Fbxo11
2.99e-133	0.333197	0.995	0.927	6.07e-129	B_cells	Rpl10a
3.52e-132	-0.604949	0.055	0.345	7.15e-128	B_cells	Fam129a
6.75e-132	-0.530334	0.225	0.55	1.37e-127	B_cells	Slk
1.1e-131	0.348788	0.272	0.084	2.24e-127	B_cells	Lat2
2.05e-131	-1.79523	0.32	0.538	4.16e-127	B_cells	Tyrobp
7.07e-131	-0.723618	0.115	0.415	1.44e-126	B_cells	Ctsl
1.21e-130	-0.832784	0.065	0.349	2.46e-126	B_cells	Trf
1.71e-130	0.578355	0.51	0.285	3.48e-126	B_cells	Csnk1g3
2.8e-130	-1.5119	0.085	0.367	5.68e-126	B_cells	Cd36
3.69e-130	-0.816311	0.438	0.64	7.5e-126	B_cells	Lamp1
4.22e-130	0.287504	0.997	0.951	8.57e-126	B_cells	Rpl12
5.67e-130	-0.5765	0.062	0.35	1.15e-125	B_cells	Serpinb6a
1.54e-129	0.302087	0.995	0.96	3.13e-125	B_cells	Rpl28
1.76e-128	-0.694722	0.048	0.33	3.58e-124	B_cells	Gstm1
2e-128	-0.768961	0.366	0.64	4.06e-124	B_cells	Ifrd1
2.44e-128	0.49538	0.396	0.175	4.95e-124	B_cells	Cnp
1.25e-127	0.453161	0.269	0.089	2.54e-123	B_cells	Ciita
3.67e-127	0.463284	0.29	0.103	7.44e-123	B_cells	Snx30
4.64e-127	0.500023	0.374	0.161	9.42e-123	B_cells	Parp1
3.32e-126	-0.813964	0.029	0.3	6.75e-122	B_cells	Gda
1.09e-125	-0.656477	0.112	0.405	2.21e-121	B_cells	Rgs10
1.79e-125	0.531368	0.665	0.388	3.63e-121	B_cells	P2ry10
1.9e-125	0.272378	0.995	0.959	3.86e-121	B_cells	Rps15
1.98e-125	-0.707852	0.221	0.493	4.02e-121	B_cells	Ptms
2.33e-125	-0.563237	0.091	0.38	4.74e-121	B_cells	Mapk3
2.39e-125	-0.721985	0.224	0.501	4.85e-121	B_cells	Itgb2
3.27e-125	-1.47239	0.133	0.412	6.65e-121	B_cells	Ctla2a
5.29e-125	0.37917	0.229	0.066	1.07e-120	B_cells	Snn
1.75e-123	0.600541	0.573	0.353	3.54e-119	B_cells	Atf7ip
1.76e-123	0.533073	0.5	0.258	3.57e-119	B_cells	Rhoh
2.27e-123	-0.850859	0.036	0.305	4.61e-119	B_cells	Cebpd
3.38e-123	-1.39352	0.282	0.522	6.86e-119	B_cells	Lgals3
3.88e-123	-1.29059	0.228	0.505	7.88e-119	B_cells	Egr1
3.94e-123	-0.625809	0.09	0.376	7.99e-119	B_cells	Cyth3
7.11e-123	-0.898366	0.029	0.295	1.44e-118	B_cells	Flt1
8.19e-123	-0.762465	0.052	0.323	1.66e-118	B_cells	Mgst1
9.8e-123	-0.551835	0.077	0.355	1.99e-118	B_cells	2022-09-09
1.06e-122	0.264835	0.999	0.976	2.16e-118	B_cells	Rps21
1.16e-122	-0.661239	0.021	0.282	2.35e-118	B_cells	Fcgr3
1.48e-122	-0.523108	0.331	0.621	3.01e-118	B_cells	Rbms1
3.25e-122	-1.41745	0.051	0.321	6.6e-118	B_cells	Cd14
3.89e-122	-0.625888	0.023	0.287	7.91e-118	B_cells	Gcnt2
7.59e-122	-0.657356	0.332	0.606	1.54e-117	B_cells	Atp11b
2.05e-121	-0.571088	0.038	0.306	4.17e-117	B_cells	Ramp1
2.84e-121	0.532562	0.575	0.319	5.76e-117	B_cells	Ripor2
3.75e-121	0.461077	0.398	0.17	7.62e-117	B_cells	Sdc4
3.83e-121	-0.687984	0.395	0.665	7.77e-117	B_cells	Ahnak
4.76e-121	-0.533359	0.328	0.612	9.66e-117	B_cells	1810037I17Rik
1.21e-120	-0.64874	0.06	0.335	2.46e-116	B_cells	S100a1
8.27e-120	-0.539298	0.119	0.406	1.68e-115	B_cells	Dhrs7
1.65e-119	-0.766592	0.027	0.286	3.34e-115	B_cells	Mcemp1
2.02e-119	0.530958	0.284	0.104	4.11e-115	B_cells	Zfp318
2.46e-119	-2.0029	0.243	0.493	5e-115	B_cells	Ccl6
4.67e-119	-1.0551	0.069	0.338	9.48e-115	B_cells	Pltp
7.09e-119	-1.52585	0.072	0.339	1.44e-114	B_cells	Lpl
1.17e-118	-0.467123	0.504	0.742	2.37e-114	B_cells	Rac1
1.17e-118	-0.853245	0.076	0.345	2.38e-114	B_cells	Trac
1.7e-118	0.499335	0.512	0.276	3.45e-114	B_cells	Lbh
2.11e-118	-0.463215	0.196	0.508	4.29e-114	B_cells	Leprotl1
2.93e-118	0.257593	0.998	0.976	5.94e-114	B_cells	Rpl30
3.79e-118	0.393233	0.197	0.052	7.69e-114	B_cells	Gm20696
8.11e-118	-0.753732	0.181	0.456	1.65e-113	B_cells	Creg1
8.77e-118	0.451697	0.337	0.133	1.78e-113	B_cells	Cmah
1.3e-117	-0.85672	0.066	0.34	2.64e-113	B_cells	Rora
2.02e-117	-1.20559	0.037	0.295	4.1e-113	B_cells	Nlrp3
2.91e-117	0.453365	0.944	0.878	5.9e-113	B_cells	Ncl
5.47e-117	-0.690119	0.091	0.363	1.11e-112	B_cells	Ptpn12
6.26e-117	-1.13327	0.055	0.319	1.27e-112	B_cells	Ccrl2
6.73e-117	0.537971	0.577	0.344	1.37e-112	B_cells	Pde3b
4.49e-116	-1.07225	0.036	0.291	9.12e-112	B_cells	Thbd
6.56e-116	0.279505	0.992	0.93	1.33e-111	B_cells	Rpl14
8.45e-116	0.27735	0.996	0.954	1.72e-111	B_cells	Rpl36
2.17e-115	-0.701055	0.221	0.495	4.4e-111	B_cells	Hcst
2.43e-115	-0.937562	0.068	0.325	4.93e-111	B_cells	Sirpa
3.79e-114	-0.567093	0.403	0.659	7.7e-110	B_cells	Ctnnb1
8.8e-114	0.255909	0.999	0.981	1.79e-109	B_cells	Rpl37a
1.21e-113	0.320737	0.192	0.05	2.45e-109	B_cells	Btla
5.98e-113	-0.577789	0.074	0.338	1.22e-108	B_cells	Cpd
1.38e-112	-0.642063	0.163	0.44	2.81e-108	B_cells	Efhd2
1.4e-112	-0.899804	0.273	0.525	2.84e-108	B_cells	Fosb
1.42e-112	-0.568608	0.019	0.264	2.88e-108	B_cells	Lrp1
1.7e-112	-0.588752	0.027	0.276	3.45e-108	B_cells	Cd302
2.73e-112	0.39842	0.326	0.132	5.54e-108	B_cells	Plcg2
3.64e-112	0.411666	0.301	0.117	7.39e-108	B_cells	Ttpal
1.27e-111	-0.916007	0.074	0.329	2.57e-107	B_cells	Cd63
1.7e-111	-0.498298	0.537	0.749	3.45e-107	B_cells	Gpx4
2.53e-111	0.492272	0.778	0.651	5.13e-107	B_cells	Nap1l1
5.06e-111	0.267709	0.997	0.974	1.03e-106	B_cells	Rpl39
1.58e-110	-0.964536	0.261	0.541	3.2e-106	B_cells	Mxd1
3.45e-110	-0.755708	0.102	0.364	7.01e-106	B_cells	Trib1
5.83e-110	-0.576541	0.027	0.272	1.18e-105	B_cells	Tns1
2.59e-109	-0.473619	0.014	0.251	5.26e-105	B_cells	Rhoc
9.57e-109	-0.473318	0.037	0.285	1.94e-104	B_cells	Dhrs3
1.26e-108	-0.978286	0.137	0.407	2.56e-104	B_cells	Fabp5
1.62e-108	-0.860162	0.047	0.296	3.28e-104	B_cells	Lilr4b
1.84e-108	0.272021	0.171	0.042	3.74e-104	B_cells	Lyl1
1.89e-108	-0.662547	0.042	0.289	3.84e-104	B_cells	Tcf7l2
3.08e-108	-0.563192	0.262	0.532	6.24e-104	B_cells	Rab8b
3.1e-108	0.287368	0.995	0.962	6.3e-104	B_cells	Rps11
9.92e-108	-0.554219	0.346	0.615	2.01e-103	B_cells	Mrpl33
1.45e-107	-1.18151	0.494	0.675	2.95e-103	B_cells	Cebpb
4.08e-107	-0.472381	0.089	0.354	8.29e-103	B_cells	Svil
4.46e-107	-1.38169	0.589	0.724	9.06e-103	B_cells	Psap
1.11e-106	-0.389495	0.014	0.248	2.26e-102	B_cells	Pros1
1.79e-106	0.283025	0.986	0.925	3.62e-102	B_cells	Uba52
2.06e-106	0.520794	0.459	0.25	4.18e-102	B_cells	Abhd2
3.97e-106	-0.419231	0.024	0.263	8.05e-102	B_cells	Nfix
6.73e-106	-0.333398	0.997	0.999	1.37e-101	B_cells	H2-D1
8.13e-106	-0.948611	0.143	0.402	1.65e-101	B_cells	Nfkbiz
1.05e-105	0.25011	0.996	0.967	2.12e-101	B_cells	Rpl18
1.33e-105	0.432732	0.353	0.161	2.71e-101	B_cells	Egln2
1.84e-105	-0.431465	0.015	0.248	3.74e-101	B_cells	Cttnbp2nl
2.19e-105	-0.402645	0.02	0.254	4.45e-101	B_cells	Camk1
2.64e-105	0.568985	0.466	0.278	5.36e-101	B_cells	Pold4
6.47e-105	0.385368	0.314	0.127	1.31e-100	B_cells	Strbp
8.19e-105	-0.453074	0.018	0.251	1.66e-100	B_cells	Zfhx3
1.28e-104	-0.465423	0.05	0.294	2.6e-100	B_cells	Lcp2
1.37e-104	-0.545329	0.019	0.251	2.79e-100	B_cells	Anxa3
1.48e-104	-0.676816	0.086	0.341	3e-100	B_cells	Phlda1
2.04e-104	-0.436771	0.019	0.252	4.13e-100	B_cells	Lima1
2.25e-104	-0.429933	0.025	0.261	4.56e-100	B_cells	F11r
2.43e-104	-0.618891	0.082	0.329	4.93e-100	B_cells	Skap1
3.63e-104	0.477446	0.705	0.457	7.37e-100	B_cells	Arap2
3.81e-104	0.425577	0.246	0.086	7.74e-100	B_cells	Fam43a
2.19e-103	-0.745538	0.046	0.282	4.44e-99	B_cells	Tlr2
1e-102	-0.503545	0.341	0.619	2.04e-98	B_cells	Slc3a2
2.34e-102	-0.854027	0.234	0.488	4.76e-98	B_cells	Klf4
4.92e-102	-0.532986	0.024	0.253	1e-97	B_cells	Cd300c2
4.97e-102	0.530095	0.708	0.552	1.01e-97	B_cells	Scaf11
5.12e-102	-0.651471	0.027	0.256	1.04e-97	B_cells	Tgfbi
1.21e-101	-0.397441	0.009	0.23	2.45e-97	B_cells	Rin2
1.52e-101	-0.417042	0.014	0.238	3.09e-97	B_cells	Ctnnd1
1.72e-101	0.453878	0.439	0.221	3.49e-97	B_cells	Stat4
2.19e-101	-0.770787	0.091	0.336	4.45e-97	B_cells	Cd28
2.48e-101	-0.606132	0.394	0.632	5.03e-97	B_cells	Sdcbp
2.6e-101	-0.457589	0.007	0.227	5.27e-97	B_cells	Sash1
5.03e-101	-0.570211	0.07	0.319	1.02e-96	B_cells	Rgcc
5.48e-101	-0.583471	0.049	0.284	1.11e-96	B_cells	Cd68
6.54e-101	-0.432341	0.039	0.277	1.33e-96	B_cells	Luzp1
1.49e-100	0.525073	0.39	0.198	3.02e-96	B_cells	Pxk
2.24e-100	-0.386002	0.039	0.274	4.55e-96	B_cells	Tmbim1
2.99e-100	0.40123	0.896	0.66	6.08e-96	B_cells	Ets1
5.68e-100	-0.601476	0.262	0.504	1.15e-95	B_cells	Lamp2
7.39e-100	0.650114	0.539	0.345	1.5e-95	B_cells	Odc1
1.19e-99	-0.626034	0.148	0.399	2.41e-95	B_cells	Grn
1.48e-99	0.287814	0.967	0.885	3e-95	B_cells	Rpl4
2.03e-99	0.338954	0.233	0.077	4.13e-95	B_cells	Itgb3
3.12e-99	-0.67043	0.156	0.402	6.33e-95	B_cells	Pitpnc1
4.25e-99	-0.544203	0.105	0.361	8.64e-95	B_cells	Ctnna1
8.92e-99	-0.846383	0.026	0.249	1.81e-94	B_cells	Acvrl1
1.15e-98	-1.01261	0.026	0.249	2.33e-94	B_cells	Trem1
1.36e-98	-0.677339	0.076	0.312	2.77e-94	B_cells	Tcf7
1.85e-98	-0.520826	0.192	0.443	3.75e-94	B_cells	Tmem256
3.64e-98	-0.576038	0.112	0.361	7.39e-94	B_cells	Lipa
9.18e-98	-0.665737	0.019	0.238	1.86e-93	B_cells	Emilin2
1.25e-97	-0.572332	0.02	0.24	2.53e-93	B_cells	Hebp1
1.93e-97	-2.33713	0.735	0.829	3.93e-93	B_cells	Lyz2
3.05e-97	-0.442804	0.029	0.251	6.19e-93	B_cells	Phactr2
8.95e-97	-0.43953	0.031	0.255	1.82e-92	B_cells	Cdk14
1.36e-96	0.492307	0.517	0.313	2.77e-92	B_cells	Rilpl2
4.19e-96	-0.437149	0.011	0.224	8.5e-92	B_cells	Ptgfrn
5.59e-96	-0.456902	0.152	0.406	1.14e-91	B_cells	Scarb2
5.75e-96	-1.09893	0.3	0.524	1.17e-91	B_cells	Jun
6.34e-96	-0.803615	0.076	0.308	1.29e-91	B_cells	Lef1
7.25e-96	-0.711222	0.21	0.448	1.47e-91	B_cells	Zeb2
1.34e-95	-1.11945	0.304	0.543	2.71e-91	B_cells	AW112010
1.94e-95	-0.466109	0.022	0.239	3.94e-91	B_cells	Pygl
2.99e-95	-0.416102	0.155	0.413	6.08e-91	B_cells	Gltp
9.43e-95	-0.409624	0.012	0.223	1.92e-90	B_cells	Nfia
1.28e-94	-0.699024	0.07	0.302	2.6e-90	B_cells	Ramp3
1.54e-94	-0.53815	0.021	0.236	3.13e-90	B_cells	Dab2
2.42e-94	-0.967921	0.97	0.977	4.91e-90	B_cells	Ftl1
2.76e-94	-0.593798	0.087	0.325	5.61e-90	B_cells	Klf9
5.05e-94	-0.446266	0.017	0.228	1.03e-89	B_cells	Sort1
9.14e-94	0.362201	0.218	0.072	1.86e-89	B_cells	Ms4a4c
9.44e-94	-0.53909	0.067	0.299	1.92e-89	B_cells	Rab11fip1
1.13e-93	-0.402121	0.03	0.248	2.3e-89	B_cells	Slco3a1
3.8e-93	-1.52357	0.076	0.303	7.71e-89	B_cells	Epas1
4.04e-93	-0.418706	0.128	0.381	8.19e-89	B_cells	Pdlim1
5.89e-93	0.330616	0.875	0.72	1.2e-88	B_cells	Coro1a
8.18e-93	-0.692955	0.192	0.45	1.66e-88	B_cells	Id2
1.61e-92	-0.483978	0.015	0.223	3.26e-88	B_cells	Axl
1.69e-92	-0.525681	0.043	0.266	3.42e-88	B_cells	Klhl5
4.13e-92	-0.606254	0.015	0.222	8.38e-88	B_cells	Cav2
4.17e-92	-0.955377	0.014	0.22	8.47e-88	B_cells	Itga1
4.57e-92	-0.484834	0.12	0.366	9.29e-88	B_cells	Dpysl2
1.06e-91	-0.961367	0.021	0.227	2.14e-87	B_cells	Ace
1.17e-91	0.251587	0.114	0.022	2.38e-87	B_cells	Cenps
1.22e-91	-0.428211	0.087	0.323	2.48e-87	B_cells	Vsir
1.9e-91	-0.759943	0.03	0.241	3.86e-87	B_cells	Clec4n
2.78e-91	0.349707	0.851	0.759	5.65e-87	B_cells	Eef1g
6.87e-91	-0.45667	0.011	0.214	1.39e-86	B_cells	Mertk
8.06e-91	0.468894	0.758	0.647	1.64e-86	B_cells	Mycbp2
1.59e-90	-0.538539	0.033	0.246	3.23e-86	B_cells	Emp1
2.14e-90	0.459292	0.366	0.191	4.35e-86	B_cells	Snx9
2.39e-90	-0.676611	0.033	0.245	4.85e-86	B_cells	Id1
2.75e-90	-0.340276	0.044	0.266	5.59e-86	B_cells	Hpcal1
3.82e-90	0.458702	0.594	0.424	7.75e-86	B_cells	Zfp106
9.03e-90	-0.364373	0.491	0.727	1.83e-85	B_cells	Tmem50a
1.37e-89	0.379901	0.358	0.168	2.78e-85	B_cells	Rcsd1
2.12e-89	0.250279	0.993	0.939	4.31e-85	B_cells	Rack1
3.48e-89	0.486141	0.465	0.291	7.07e-85	B_cells	Snx2
3.81e-89	-0.480849	0.319	0.57	7.73e-85	B_cells	Ptp4a1
5.11e-89	-0.499834	0.426	0.629	1.04e-84	B_cells	Atp6v1g1
8.71e-89	-0.365434	0.015	0.217	1.77e-84	B_cells	Frmd4a
1.06e-88	-0.328011	0.026	0.234	2.16e-84	B_cells	Hnrnpll
1.81e-88	0.326476	0.897	0.767	3.67e-84	B_cells	Arhgdib
1.81e-88	-0.387689	0.05	0.272	3.68e-84	B_cells	Rap2a
1.86e-88	-0.304113	0.009	0.207	3.77e-84	B_cells	Dapk1
3.69e-88	-0.409796	0.019	0.223	7.49e-84	B_cells	Myo6
7.22e-88	-0.675288	0.066	0.287	1.47e-83	B_cells	Tmem176b
1.26e-87	0.447736	0.766	0.627	2.56e-83	B_cells	Ezr
1.45e-87	-0.420208	0.167	0.418	2.94e-83	B_cells	Kif1b
2.11e-87	-1.04534	0.044	0.252	4.28e-83	B_cells	Cd93
4.88e-87	-0.444521	0.023	0.226	9.9e-83	B_cells	Mgll
6.02e-87	-0.344273	0.042	0.254	1.22e-82	B_cells	Fndc3b
6.32e-87	-0.461814	0.072	0.3	1.28e-82	B_cells	Tcn2
6.84e-87	0.348155	0.269	0.108	1.39e-82	B_cells	Aff3
1.68e-86	-0.372869	0.118	0.353	3.42e-82	B_cells	Itm2c
1.96e-86	-0.395108	0.422	0.659	3.98e-82	B_cells	Scp2
3.45e-86	-0.75287	0.6	0.734	7e-82	B_cells	Vim
4.34e-86	-1.0028	0.088	0.308	8.81e-82	B_cells	Trbc1
6.52e-86	-0.339829	0.014	0.21	1.32e-81	B_cells	Dock4
9.59e-86	-0.488341	0.019	0.217	1.95e-81	B_cells	Jup
1.74e-85	-1.0046	0.037	0.24	3.54e-81	B_cells	Ly6c1
6.39e-85	-0.532389	0.063	0.274	1.3e-80	B_cells	Lat
6.65e-85	-0.83775	0.017	0.209	1.35e-80	B_cells	Nfib
7.26e-85	0.383224	0.399	0.197	1.47e-80	B_cells	Gpr183
1.09e-84	-0.425553	0.022	0.22	2.22e-80	B_cells	Shtn1
1.23e-84	0.405444	0.335	0.165	2.49e-80	B_cells	Lpgat1
1.33e-84	-0.409455	0.035	0.236	2.7e-80	B_cells	Klk8
2.37e-84	-0.437928	0.038	0.244	4.82e-80	B_cells	Metrnl
2.78e-84	-0.808782	0.019	0.212	5.65e-80	B_cells	Clec1a
3.56e-84	-1.07067	0.031	0.228	7.23e-80	B_cells	Cav1
4.8e-84	0.25963	0.993	0.934	9.75e-80	B_cells	Rps2
5.67e-84	-0.491597	0.011	0.201	1.15e-79	B_cells	Fpr2
7.21e-84	-0.450517	0.01	0.199	1.46e-79	B_cells	C5ar1
7.39e-84	-0.573879	0.348	0.598	1.5e-79	B_cells	Ppp1r15a
7.84e-84	-0.505575	0.124	0.361	1.59e-79	B_cells	Zyx
1.27e-83	0.477565	0.345	0.174	2.58e-79	B_cells	Tfam
1.27e-83	-0.388921	0.418	0.662	2.58e-79	B_cells	Bnip3l
2.82e-83	-0.387437	0.085	0.307	5.72e-79	B_cells	Asah1
3.18e-83	-0.398183	0.01	0.199	6.47e-79	B_cells	Creb5
4.32e-83	-0.288694	0.004	0.188	8.78e-79	B_cells	Wdfy3
6.38e-83	0.286301	0.763	0.478	1.3e-78	B_cells	Satb1
7.16e-83	-0.511158	0.446	0.676	1.45e-78	B_cells	Dusp5
1.03e-82	-0.427816	0.334	0.577	2.09e-78	B_cells	Atp1a1
1.09e-82	-0.341449	0.031	0.232	2.22e-78	B_cells	Sdc3
1.29e-82	-0.437518	0.156	0.396	2.62e-78	B_cells	Glul
1.38e-82	-0.524344	0.067	0.28	2.8e-78	B_cells	Slc15a3
2.46e-82	-0.308896	0.038	0.244	4.99e-78	B_cells	Gabarapl1
2.73e-82	-0.422155	0.026	0.223	5.54e-78	B_cells	Itgax
5.82e-82	0.283079	0.209	0.074	1.18e-77	B_cells	Tnfrsf13b
9.22e-82	-0.299811	0.033	0.234	1.87e-77	B_cells	Ggh
2.3e-81	0.301826	0.185	0.061	4.66e-77	B_cells	Cd40
2.54e-81	-0.729897	0.089	0.302	5.16e-77	B_cells	Tmem176a
2.57e-81	-2.48599	0.306	0.501	5.22e-77	B_cells	Cxcl2
3.03e-81	-0.427429	0.141	0.375	6.14e-77	B_cells	Tecpr1
3.23e-81	-0.6002	0.019	0.209	6.57e-77	B_cells	Cd300ld
3.57e-81	0.313048	0.173	0.055	7.25e-77	B_cells	Snx29
5.85e-81	-0.790024	0.165	0.396	1.19e-76	B_cells	Rgs1
6.56e-81	0.433986	0.272	0.118	1.33e-76	B_cells	N4bp2
8.51e-81	-0.64819	0.02	0.208	1.73e-76	B_cells	Slc9a3r2
1.35e-80	-0.506172	0.185	0.412	2.74e-76	B_cells	Slc6a6
1.58e-80	-0.385267	0.036	0.233	3.22e-76	B_cells	Cish
1.59e-80	0.398798	0.541	0.334	3.23e-76	B_cells	Capg
2.03e-80	-0.443939	0.014	0.199	4.13e-76	B_cells	Pilra
2.2e-80	-0.416565	0.495	0.7	4.47e-76	B_cells	Myl12a
2.67e-80	-0.731404	0.062	0.263	5.41e-76	B_cells	Ece1
2.99e-80	0.347757	0.242	0.098	6.07e-76	B_cells	Bcar3
3.56e-80	-0.853447	0.035	0.23	7.23e-76	B_cells	Car4
4.59e-80	-0.736031	0.339	0.543	9.33e-76	B_cells	Cstb
5.1e-80	-0.355745	0.74	0.854	1.04e-75	B_cells	Gng5
9.12e-80	-0.332879	0.045	0.248	1.85e-75	B_cells	Qsox1
1.47e-79	-0.344868	0.033	0.228	2.99e-75	B_cells	Idh1
2.25e-79	-0.30862	0.005	0.183	4.56e-75	B_cells	Agap1
3.59e-79	-1.17593	0.052	0.247	7.29e-75	B_cells	Sparc
4.01e-79	-0.373207	0.035	0.229	8.14e-75	B_cells	Daam1
4.35e-79	-0.604802	0.038	0.235	8.84e-75	B_cells	C3
7.19e-79	-0.33198	0.091	0.309	1.46e-74	B_cells	Ap3s1
1.31e-78	0.302172	0.924	0.867	2.67e-74	B_cells	Rbm3
2.64e-78	-0.337586	0.987	0.994	5.36e-74	B_cells	B2m
4.14e-78	0.296604	0.213	0.08	8.41e-74	B_cells	Pmf1
6.44e-78	0.395401	0.369	0.196	1.31e-73	B_cells	Arhgap25
6.46e-78	0.441289	0.531	0.369	1.31e-73	B_cells	Smim14
7.96e-78	-1.64425	0.174	0.376	1.62e-73	B_cells	Ear2
9.39e-78	0.339453	0.738	0.544	1.91e-73	B_cells	Zcchc11
1.51e-77	-0.499497	0.468	0.637	3.07e-73	B_cells	Ucp2
1.67e-77	-0.533498	0.66	0.812	3.39e-73	B_cells	Zfp36l2
1.74e-77	-0.651185	0.102	0.305	3.53e-73	B_cells	Csf2rb
1.95e-77	-0.34205	0.018	0.2	3.97e-73	B_cells	Atp8b4
2.24e-77	-0.701673	0.019	0.2	4.55e-73	B_cells	Col4a1
2.28e-77	0.433275	0.578	0.41	4.62e-73	B_cells	Kras
2.54e-77	-0.339728	0.087	0.3	5.17e-73	B_cells	Klhl9
2.69e-77	0.437531	0.582	0.411	5.46e-73	B_cells	Sp100
2.95e-77	-0.409677	0.052	0.252	5.98e-73	B_cells	Csf2ra
3.51e-77	0.301674	0.228	0.088	7.13e-73	B_cells	Itpr3
3.71e-77	-0.443427	0.05	0.246	7.54e-73	B_cells	Lpin1
6.4e-77	-0.576582	0.044	0.237	1.3e-72	B_cells	Vegfa
6.88e-77	-0.317341	0.029	0.215	1.4e-72	B_cells	Ppm1h
7.94e-77	-0.530153	0.23	0.464	1.61e-72	B_cells	Cited2
1.24e-76	-0.349195	0.055	0.255	2.52e-72	B_cells	Hip1
1.46e-76	0.412725	0.516	0.328	2.97e-72	B_cells	Got1
1.49e-76	0.448911	0.458	0.289	3.02e-72	B_cells	Eml4
1.67e-76	0.500076	0.513	0.336	3.38e-72	B_cells	Tcp11l2
2.05e-76	-1.42135	0.037	0.224	4.16e-72	B_cells	Thbs1
2.16e-76	-0.436633	0.086	0.296	4.39e-72	B_cells	Cdc42ep3
3.08e-76	-0.349573	0.06	0.263	6.26e-72	B_cells	Vat1
3.31e-76	-0.637532	0.015	0.191	6.72e-72	B_cells	Fermt2
4.37e-76	-1.01638	0.063	0.256	8.88e-72	B_cells	Wfdc21
4.62e-76	-0.423942	0.051	0.25	9.39e-72	B_cells	Myof
4.95e-76	-0.446909	0.079	0.285	1.01e-71	B_cells	Snx10
5.27e-76	-0.519448	0.378	0.576	1.07e-71	B_cells	Dbi
5.62e-76	-2.07534	0.147	0.353	1.14e-71	B_cells	Il1b
7.68e-76	0.426542	0.651	0.488	1.56e-71	B_cells	4930523C07Rik
7.7e-76	-1.14034	0.061	0.249	1.56e-71	B_cells	Mrc1
1.84e-75	-0.492143	0.027	0.209	3.74e-71	B_cells	Adgrl2
3.48e-75	-0.417568	0.015	0.191	7.06e-71	B_cells	F10
4.82e-75	-0.588678	0.111	0.315	9.78e-71	B_cells	Spn
5.09e-75	-0.313125	0.007	0.178	1.03e-70	B_cells	Nav1
6.46e-75	-1.53758	0.099	0.298	1.31e-70	B_cells	Calcrl
7.06e-75	-0.338917	0.079	0.287	1.43e-70	B_cells	Znrf1
1.16e-74	-0.385611	0.015	0.191	2.35e-70	B_cells	Bst1
1.17e-74	-0.751005	0.066	0.264	2.38e-70	B_cells	Icos
2.2e-74	-0.558166	0.031	0.215	4.47e-70	B_cells	Lilrb4a
2.47e-74	-0.95141	0.423	0.576	5.02e-70	B_cells	Cd44
3.26e-74	-0.407858	0.1	0.308	6.63e-70	B_cells	Notch1
5.3e-74	-0.375177	0.034	0.216	1.08e-69	B_cells	Iqgap2
5.79e-74	0.467861	0.37	0.209	1.18e-69	B_cells	Uchl3
1.01e-73	-1.18953	0.072	0.259	2.05e-69	B_cells	Plet1
1.43e-73	0.363579	0.33	0.163	2.9e-69	B_cells	Ifi209
1.56e-73	0.439812	0.634	0.487	3.17e-69	B_cells	Hmgn1
2.03e-73	-0.382746	0.177	0.409	4.12e-69	B_cells	Tob1
2.05e-73	-0.621885	0.353	0.547	4.17e-69	B_cells	Prdx5
2.7e-73	-0.58659	0.022	0.197	5.49e-69	B_cells	Osm
2.95e-73	-0.321796	0.089	0.299	6e-69	B_cells	Map7d1
3.51e-73	-0.468953	0.548	0.742	7.12e-69	B_cells	Klf6
3.87e-73	-0.287999	0.01	0.179	7.85e-69	B_cells	Olfm1
4.51e-73	-0.494615	0.184	0.399	9.15e-69	B_cells	Adipor2
8.6e-73	-0.299658	0.004	0.168	1.75e-68	B_cells	Plcb1
8.94e-73	-0.319411	0.008	0.175	1.82e-68	B_cells	Rasal2
1.22e-72	0.252304	0.147	0.044	2.47e-68	B_cells	Fgd2
2.18e-72	-0.702859	0.284	0.505	4.43e-68	B_cells	S100a6
2.73e-72	-0.35905	0.073	0.27	5.54e-68	B_cells	Anxa4
3.89e-72	-0.404055	0.071	0.269	7.89e-68	B_cells	Maff
4.91e-72	-1.23083	0.037	0.213	9.96e-68	B_cells	Cavin2
5.43e-72	-0.347229	0.047	0.233	1.1e-67	B_cells	Cers6
5.45e-72	-0.545028	0.03	0.207	1.11e-67	B_cells	Igfbp4
5.83e-72	-0.408564	0.083	0.282	1.18e-67	B_cells	Ptpre
8.04e-72	-0.342199	0.072	0.27	1.63e-67	B_cells	Pea15a
8.57e-72	-1.12472	0.084	0.271	1.74e-67	B_cells	Ear1
9.04e-72	-0.313977	0.049	0.237	1.83e-67	B_cells	Lgals3bp
1.28e-71	-0.274949	0.029	0.208	2.6e-67	B_cells	Fam105a
1.61e-71	-0.349909	0.041	0.224	3.26e-67	B_cells	Afdn
1.68e-71	-1.51317	0.047	0.226	3.41e-67	B_cells	Hpgd
1.92e-71	-0.393204	0.034	0.216	3.9e-67	B_cells	Tppp3
4.13e-71	-0.48143	0.179	0.402	8.38e-67	B_cells	Ndel1
4.15e-71	-0.300497	0.018	0.19	8.43e-67	B_cells	Sulf2
4.49e-71	-0.444646	0.01	0.174	9.12e-67	B_cells	Cd300a
5.35e-71	-0.653428	0.083	0.275	1.09e-66	B_cells	Crip2
6.4e-71	-0.499913	0.046	0.228	1.3e-66	B_cells	Bcl11b
7.09e-71	-0.321503	0.022	0.194	1.44e-66	B_cells	Sema4a
7.52e-71	-0.283692	0.017	0.186	1.53e-66	B_cells	Adam15
7.62e-71	-0.673004	0.026	0.2	1.55e-66	B_cells	Il1rn
7.79e-71	-0.732644	0.054	0.235	1.58e-66	B_cells	Il18
7.81e-71	-0.88669	0.025	0.194	1.59e-66	B_cells	Eng
7.91e-71	0.313463	0.299	0.138	1.61e-66	B_cells	Gpr18
8.24e-71	-0.40662	0.111	0.322	1.67e-66	B_cells	Furin
8.59e-71	-0.593855	0.027	0.2	1.74e-66	B_cells	Slc7a2
1.33e-70	-0.471504	0.062	0.25	2.69e-66	B_cells	Naaa
1.81e-70	0.258729	0.16	0.053	3.67e-66	B_cells	Abcb10
1.83e-70	-0.294417	0.055	0.248	3.73e-66	B_cells	Ralb
2.62e-70	-1.28056	0.046	0.222	5.32e-66	B_cells	Adgrf5
5.36e-70	-0.335234	0.013	0.177	1.09e-65	B_cells	Ifi204
5.44e-70	0.439903	0.42	0.261	1.1e-65	B_cells	Nsf
8.65e-70	-0.819701	0.021	0.188	1.76e-65	B_cells	Slco2a1
2.11e-69	-0.531395	0.138	0.347	4.28e-65	B_cells	Grina
2.69e-69	-0.655978	0.022	0.19	5.46e-65	B_cells	Pla2g7
4.13e-69	-0.695718	0.032	0.203	8.38e-65	B_cells	Gng11
6.2e-69	-0.552525	0.353	0.574	1.26e-64	B_cells	Pik3r1
7.21e-69	-0.389382	0.123	0.333	1.46e-64	B_cells	Pde4d
7.38e-69	0.423937	0.344	0.182	1.5e-64	B_cells	Abca1
7.49e-69	-0.490178	0.014	0.177	1.52e-64	B_cells	Cald1
8.53e-69	-0.808134	0.041	0.212	1.73e-64	B_cells	Atp6v0d2
9.93e-69	-0.954593	0.244	0.442	2.02e-64	B_cells	Mt1
1.31e-68	-0.822757	0.02	0.185	2.65e-64	B_cells	Clec4e
1.38e-68	-0.908519	0.023	0.187	2.8e-64	B_cells	Aqp1
1.78e-68	-1.3911	0.044	0.216	3.62e-64	B_cells	Ramp2
1.8e-68	-0.399357	0.02	0.186	3.65e-64	B_cells	Jdp2
1.84e-68	-0.473681	0.147	0.35	3.74e-64	B_cells	Hexa
2.21e-68	0.385538	0.75	0.655	4.48e-64	B_cells	Set
2.38e-68	-1.14342	0.03	0.196	4.84e-64	B_cells	Tspan7
2.78e-68	-0.553679	0.337	0.548	5.65e-64	B_cells	Fkbp1a
8.98e-68	-0.371638	0.097	0.296	1.82e-63	B_cells	Nfil3
9.09e-68	-0.611803	0.331	0.531	1.85e-63	B_cells	Nfe2l2
1.14e-67	-0.310834	0.007	0.163	2.31e-63	B_cells	Lepr
1.16e-67	-0.282982	0.038	0.216	2.36e-63	B_cells	Fcgrt
1.42e-67	-0.259973	0.007	0.163	2.88e-63	B_cells	Cpne8
1.5e-67	-0.301766	0.075	0.267	3.04e-63	B_cells	Comt
1.77e-67	-0.75499	0.141	0.327	3.59e-63	B_cells	Dusp10
2.4e-67	-0.381802	0.015	0.175	4.88e-63	B_cells	Clec4a3
2.89e-67	-0.405999	0.166	0.374	5.86e-63	B_cells	Gtf2i
3.17e-67	1.00148	0.126	0.035	6.44e-63	B_cells	Ighg2b
3.28e-67	-0.354029	0.043	0.218	6.65e-63	B_cells	Raph1
6.07e-67	-0.363181	0.03	0.199	1.23e-62	B_cells	Hmox1
7.13e-67	-0.396373	0.006	0.159	1.45e-62	B_cells	Fzd4
7.15e-67	-0.541639	0.218	0.431	1.45e-62	B_cells	Lmo4
7.42e-67	-0.352949	0.082	0.274	1.51e-62	B_cells	Zfp703
7.72e-67	-0.992026	0.079	0.261	1.57e-62	B_cells	Lst1
9.28e-67	-0.847008	0.015	0.173	1.88e-62	B_cells	Cyyr1
9.36e-67	0.383224	0.402	0.238	1.9e-62	B_cells	Mphosph10
9.74e-67	-0.335013	0.006	0.16	1.98e-62	B_cells	Wwtr1
1.05e-66	-0.59819	0.451	0.616	2.13e-62	B_cells	Taldo1
1.9e-66	-0.421018	0.718	0.854	3.85e-62	B_cells	Dnaja1
2.45e-66	-0.407208	0.864	0.943	4.98e-62	B_cells	Junb
2.74e-66	0.270241	0.228	0.095	5.56e-62	B_cells	Tspan32
3.22e-66	-0.477449	0.213	0.418	6.54e-62	B_cells	Ppt1
4.34e-66	-0.560827	0.04	0.211	8.81e-62	B_cells	Ccr1
4.39e-66	-0.331345	0.045	0.221	8.91e-62	B_cells	Zfand2a
5.05e-66	-0.422342	0.009	0.162	1.03e-61	B_cells	Olr1
5.38e-66	-0.306171	0.055	0.237	1.09e-61	B_cells	Gpr146
6.65e-66	-0.31834	0.167	0.382	1.35e-61	B_cells	Chmp5
6.88e-66	-1.09467	0.042	0.208	1.4e-61	B_cells	Egfl7
7.26e-66	-0.396743	0.043	0.213	1.47e-61	B_cells	Cd247
1.34e-65	-0.468389	0.131	0.328	2.71e-61	B_cells	Ccdc88a
2.41e-65	0.317221	0.439	0.255	4.89e-61	B_cells	Cd24a
2.68e-65	-0.73499	0.023	0.183	5.44e-61	B_cells	Fn1
2.96e-65	0.387356	0.691	0.58	6e-61	B_cells	Bptf
3.22e-65	-0.293105	0.075	0.26	6.53e-61	B_cells	Capn2
3.4e-65	-0.756013	0.018	0.175	6.89e-61	B_cells	Fmo1
3.79e-65	-0.522849	0.028	0.189	7.7e-61	B_cells	Slc43a3
4.27e-65	0.416432	0.669	0.57	8.66e-61	B_cells	Cdv3
4.77e-65	-0.289362	0.096	0.292	9.68e-61	B_cells	Leprot
4.88e-65	-0.375824	0.289	0.495	9.91e-61	B_cells	P4hb
6.25e-65	-0.455023	0.02	0.179	1.27e-60	B_cells	Ltc4s
7.02e-65	-0.889311	0.018	0.174	1.43e-60	B_cells	Clec14a
7.5e-65	0.268729	0.214	0.089	1.52e-60	B_cells	Map4k1
8.28e-65	-0.432457	0.206	0.415	1.68e-60	B_cells	Txnrd1
9.06e-65	-0.357273	0.373	0.589	1.84e-60	B_cells	Glud1
9.42e-65	-0.523929	0.236	0.435	1.91e-60	B_cells	Itgal
1.07e-64	-0.401519	0.01	0.163	2.17e-60	B_cells	Cd33
1.1e-64	-0.267108	0.018	0.176	2.23e-60	B_cells	Sntb2
1.28e-64	0.448362	0.503	0.36	2.6e-60	B_cells	Dnajc7
1.62e-64	0.386044	0.584	0.435	3.28e-60	B_cells	Tmem123
2.37e-64	-1.41852	0.027	0.185	4.81e-60	B_cells	Ptprb
2.63e-64	-1.04448	0.034	0.195	5.34e-60	B_cells	Tm4sf1
2.94e-64	-1.21543	0.037	0.198	5.97e-60	B_cells	Tmem100
4.87e-64	-0.598657	0.018	0.172	9.88e-60	B_cells	Esam
6.4e-64	-0.316385	0.006	0.154	1.3e-59	B_cells	Mtus1
7.49e-64	-0.426396	0.089	0.278	1.52e-59	B_cells	Rbpms
7.77e-64	-0.415498	0.045	0.214	1.58e-59	B_cells	Dmxl2
7.83e-64	-0.364478	0.121	0.315	1.59e-59	B_cells	Adk
9.22e-64	-0.437112	0.022	0.178	1.87e-59	B_cells	F7
9.86e-64	-0.428955	0.051	0.222	2e-59	B_cells	Igf1r
1.33e-63	-0.485912	0.022	0.179	2.71e-59	B_cells	Cavin1
1.42e-63	-0.489966	0.014	0.166	2.88e-59	B_cells	Arhgap29
1.71e-63	-0.451855	0.128	0.322	3.46e-59	B_cells	Snrk
1.86e-63	-0.263258	0.013	0.165	3.78e-59	B_cells	Arrdc4
1.87e-63	-0.351627	0.03	0.189	3.8e-59	B_cells	Prkcq
1.91e-63	-0.310292	0.009	0.158	3.87e-59	B_cells	Lilra5
1.94e-63	-0.461451	0.22	0.414	3.94e-59	B_cells	Ctsa
2.11e-63	-0.565943	0.021	0.177	4.28e-59	B_cells	Tjp1
2.33e-63	-0.283531	0.093	0.287	4.73e-59	B_cells	Lasp1
2.37e-63	-0.28479	0.01	0.159	4.82e-59	B_cells	Ms4a6d
2.57e-63	0.377077	0.315	0.165	5.21e-59	B_cells	Serpinb1a
3.05e-63	-1.09312	0.021	0.175	6.2e-59	B_cells	Slc7a11
3.89e-63	0.473385	0.469	0.326	7.89e-59	B_cells	Ifngr2
5.5e-63	-0.368796	0.23	0.438	1.12e-58	B_cells	Bnip2
5.66e-63	-0.419342	0.01	0.158	1.15e-58	B_cells	Igsf6
6.22e-63	0.370249	0.436	0.28	1.26e-58	B_cells	Uvrag
6.26e-63	-0.291526	0.007	0.153	1.27e-58	B_cells	Hacd4
9.62e-63	-0.339104	0.526	0.715	1.95e-58	B_cells	Tagln2
9.96e-63	-0.595432	0.01	0.158	2.02e-58	B_cells	Foxf1
1.06e-62	-0.470646	0.017	0.168	2.16e-58	B_cells	S100a16
1.26e-62	-1.14732	0.038	0.196	2.55e-58	B_cells	Cdh5
3.22e-62	-0.498386	0.213	0.415	6.53e-58	B_cells	Klf7
3.22e-62	-0.857424	0.024	0.177	6.54e-58	B_cells	Scn7a
4.32e-62	-0.309727	0.07	0.247	8.78e-58	B_cells	Rapgef2
4.42e-62	-0.354483	0.056	0.228	8.97e-58	B_cells	Fas
4.74e-62	0.281416	0.234	0.103	9.62e-58	B_cells	Cd38
5.53e-62	-0.337873	0.011	0.159	1.12e-57	B_cells	Lhfpl2
7.28e-62	-0.255081	0.041	0.208	1.48e-57	B_cells	Abcc5
7.44e-62	0.491386	0.271	0.135	1.51e-57	B_cells	Ggct
7.48e-62	-0.593649	0.03	0.188	1.52e-57	B_cells	Ccl9
8.74e-62	-0.292176	0.047	0.216	1.78e-57	B_cells	Eva1b
9.24e-62	-0.392346	0.018	0.169	1.88e-57	B_cells	Nostrin
1e-61	-0.349386	0.164	0.363	2.03e-57	B_cells	Map2k3
1.43e-61	-0.359701	0.022	0.175	2.91e-57	B_cells	Pam
1.74e-61	-0.398236	0.116	0.304	3.53e-57	B_cells	Syne1
1.98e-61	-0.258405	0.018	0.168	4.01e-57	B_cells	Il13ra1
1.98e-61	-1.02145	0.022	0.172	4.02e-57	B_cells	Gpihbp1
2.39e-61	-0.47175	0.019	0.17	4.85e-57	B_cells	Ctsk
3.39e-61	0.416263	0.622	0.493	6.88e-57	B_cells	Ppp3ca
3.48e-61	-0.380855	0.092	0.277	7.07e-57	B_cells	Tmcc3
3.7e-61	-0.55816	0.011	0.156	7.5e-57	B_cells	Ecscr
4.33e-61	-0.482294	0.047	0.211	8.79e-57	B_cells	Tbc1d4
5.39e-61	-0.350217	0.07	0.244	1.09e-56	B_cells	Gsap
6.54e-61	-0.999879	0.025	0.176	1.33e-56	B_cells	Sema3c
6.89e-61	-0.672702	0.074	0.25	1.4e-56	B_cells	Serpinb9
9.6e-61	0.335067	0.575	0.385	1.95e-56	B_cells	Arhgap15
1.22e-60	-0.255185	0.016	0.166	2.47e-56	B_cells	Cebpa
1.44e-60	0.399957	0.259	0.128	2.92e-56	B_cells	Pkib
1.56e-60	-0.315069	0.288	0.501	3.17e-56	B_cells	Capns1
1.81e-60	-0.459976	0.022	0.174	3.68e-56	B_cells	Myo10
1.85e-60	-0.720333	0.011	0.155	3.75e-56	B_cells	Kdr
2.3e-60	-0.415311	0.251	0.457	4.66e-56	B_cells	Aebp2
2.47e-60	-0.539963	0.007	0.148	5.01e-56	B_cells	Podxl
2.5e-60	-0.433495	0.389	0.56	5.07e-56	B_cells	Vamp8
2.75e-60	-0.391243	0.086	0.268	5.58e-56	B_cells	Card19
3.35e-60	-0.38895	0.415	0.605	6.81e-56	B_cells	Atp6v1e1
3.47e-60	-1.46781	0.225	0.4	7.04e-56	B_cells	Spp1
3.51e-60	-0.335602	0.225	0.434	7.13e-56	B_cells	Atp6ap2
8.06e-60	0.41579	0.501	0.358	1.64e-55	B_cells	Baz2b
8.64e-60	-0.266023	0.022	0.173	1.75e-55	B_cells	Enpp4
9.32e-60	-1.00302	0.022	0.169	1.89e-55	B_cells	Plvap
9.91e-60	-0.302221	0.021	0.17	2.01e-55	B_cells	Tgfbr3
1.15e-59	-0.399876	0.351	0.529	2.33e-55	B_cells	Akr1a1
1.21e-59	-0.56385	0.074	0.243	2.46e-55	B_cells	Tmem2
1.23e-59	-0.973364	0.033	0.186	2.49e-55	B_cells	Clec4d
1.24e-59	-0.325269	0.75	0.831	2.51e-55	B_cells	Sem1
1.28e-59	-0.572679	0.028	0.179	2.6e-55	B_cells	Pmp22
1.52e-59	-0.346177	0.014	0.16	3.08e-55	B_cells	Nupr1
1.59e-59	-0.52203	0.007	0.147	3.23e-55	B_cells	Kit
1.72e-59	-0.305965	0.083	0.262	3.5e-55	B_cells	Klf10
1.74e-59	-0.633539	0.215	0.403	3.52e-55	B_cells	Hilpda
1.75e-59	-0.408109	0.015	0.16	3.55e-55	B_cells	Csf1r
2.63e-59	0.378027	0.418	0.263	5.34e-55	B_cells	Birc3
2.67e-59	-0.369563	0.176	0.371	5.42e-55	B_cells	Cyb5r3
2.77e-59	-0.404635	0.083	0.259	5.62e-55	B_cells	Hist1h2bc
2.81e-59	-0.373951	0.103	0.284	5.71e-55	B_cells	Plk3
2.81e-59	0.292211	0.235	0.107	5.71e-55	B_cells	St6gal1
3.18e-59	-0.383848	0.01	0.151	6.45e-55	B_cells	Dlc1
3.8e-59	-0.60399	0.009	0.147	7.71e-55	B_cells	Tek
4.02e-59	-0.473135	0.347	0.514	8.16e-55	B_cells	Sh3bgrl
4.07e-59	-0.80665	0.033	0.183	8.26e-55	B_cells	Clic5
4.14e-59	-0.371115	0.745	0.873	8.41e-55	B_cells	Rap1b
5.49e-59	-0.269579	0.011	0.153	1.11e-54	B_cells	Havcr2
5.49e-59	-0.3893	0.105	0.284	1.12e-54	B_cells	Abhd12
1.05e-58	0.294951	0.799	0.715	2.13e-54	B_cells	Eif3f
1.39e-58	0.387259	0.528	0.391	2.82e-54	B_cells	Smg1
1.47e-58	-0.289151	0.506	0.692	2.99e-54	B_cells	Arf5
1.86e-58	-0.765504	0.102	0.27	3.77e-54	B_cells	Il2rb
2.24e-58	-0.271427	0.068	0.239	4.54e-54	B_cells	Blvra
2.41e-58	0.410778	0.461	0.318	4.9e-54	B_cells	Syngr2
2.66e-58	0.35776	0.318	0.175	5.4e-54	B_cells	Slc12a6
2.79e-58	-0.409759	0.012	0.152	5.66e-54	B_cells	Col4a2
2.81e-58	-0.312791	0.017	0.162	5.71e-54	B_cells	Pbx1
3.34e-58	-0.284003	0.08	0.257	6.79e-54	B_cells	Cndp2
4.17e-58	-0.501169	0.023	0.169	8.46e-54	B_cells	Acer2
4.39e-58	-0.343632	0.178	0.378	8.92e-54	B_cells	Atp6v1a
4.39e-58	-0.296711	0.208	0.413	8.92e-54	B_cells	Pon2
5.89e-58	-0.273797	0.01	0.149	1.2e-53	B_cells	Abcd2
6.68e-58	-0.511605	0.106	0.276	1.36e-53	B_cells	Txk
6.75e-58	-0.33122	0.187	0.388	1.37e-53	B_cells	Eid1
6.92e-58	0.264405	0.193	0.079	1.41e-53	B_cells	Zfp507
7.07e-58	-0.493856	0.504	0.669	1.43e-53	B_cells	Zc3hav1
7.5e-58	-0.456181	0.211	0.404	1.52e-53	B_cells	Csrnp1
8.13e-58	-0.351219	0.106	0.283	1.65e-53	B_cells	Crybg1
8.4e-58	-0.304681	0.043	0.203	1.71e-53	B_cells	Nrp2
8.94e-58	-0.325157	0.11	0.293	1.81e-53	B_cells	Por
9.33e-58	-0.280185	0.139	0.333	1.89e-53	B_cells	Rsu1
1.25e-57	-0.282966	0.169	0.369	2.53e-53	B_cells	Pttg1ip
1.57e-57	-0.383385	0.163	0.351	3.19e-53	B_cells	Cd84
1.86e-57	-1.11759	0.051	0.206	3.77e-53	B_cells	Igfbp7
2.38e-57	-0.26631	0.062	0.229	4.83e-53	B_cells	2010111I01Rik
2.94e-57	-1.4709	0.059	0.213	5.98e-53	B_cells	Cldn5
4.08e-57	-0.338281	0.171	0.364	8.29e-53	B_cells	Plec
5.03e-57	-0.452105	0.02	0.162	1.02e-52	B_cells	Rasip1
6.82e-57	-0.744358	0.025	0.168	1.39e-52	B_cells	Fmo2
9.91e-57	-0.327955	0.013	0.151	2.01e-52	B_cells	Serpine1
1.02e-56	0.278384	0.719	0.53	2.07e-52	B_cells	Ablim1
1.18e-56	-0.344187	0.411	0.593	2.4e-52	B_cells	Uqcr11
1.24e-56	-0.574705	0.015	0.153	2.53e-52	B_cells	Adgrl4
1.31e-56	-0.713267	0.022	0.164	2.67e-52	B_cells	Kitl
1.89e-56	-0.352751	0.159	0.352	3.83e-52	B_cells	Bach1
1.95e-56	-0.328378	0.068	0.233	3.97e-52	B_cells	Fam241a
2.21e-56	-0.537179	0.029	0.176	4.5e-52	B_cells	Plpp3
2.65e-56	-0.310166	0.064	0.231	5.38e-52	B_cells	Syne2
2.66e-56	-0.474957	0.142	0.322	5.39e-52	B_cells	Grap2
3.48e-56	-0.333457	0.355	0.549	7.07e-52	B_cells	Tmem14c
3.97e-56	-0.289619	0.046	0.202	8.05e-52	B_cells	Rras
4.62e-56	-0.302657	0.012	0.149	9.39e-52	B_cells	Fcgr4
5.78e-56	-0.587091	0.038	0.188	1.17e-51	B_cells	Iigp1
6.49e-56	-0.626863	0.076	0.239	1.32e-51	B_cells	Slfn5
7.88e-56	-0.512187	0.294	0.482	1.6e-51	B_cells	Bhlhe40
8.3e-56	-0.315319	0.038	0.189	1.68e-51	B_cells	Ogfrl1
8.54e-56	-0.317333	0.036	0.186	1.73e-51	B_cells	Fgr
1.13e-55	-0.505331	0.031	0.177	2.3e-51	B_cells	Ptafr
1.16e-55	0.359913	0.427	0.278	2.35e-51	B_cells	Avl9
1.19e-55	-0.254396	0.261	0.474	2.42e-51	B_cells	Xbp1
1.54e-55	0.279038	0.244	0.117	3.12e-51	B_cells	Dok3
1.54e-55	-0.781372	0.014	0.15	3.13e-51	B_cells	Adamts1
1.55e-55	0.375092	0.643	0.526	3.15e-51	B_cells	Pten
1.6e-55	-0.382049	0.201	0.39	3.25e-51	B_cells	Bzw2
1.95e-55	-0.296944	0.277	0.483	3.96e-51	B_cells	Cops9
1.95e-55	-0.377196	0.065	0.225	3.96e-51	B_cells	Kif23
3.33e-55	-0.507565	0.004	0.132	6.76e-51	B_cells	Hcar2
3.42e-55	0.387079	0.484	0.337	6.95e-51	B_cells	Etnk1
4.32e-55	-0.334915	0.225	0.422	8.77e-51	B_cells	Lrrc58
4.85e-55	0.302333	0.239	0.116	9.84e-51	B_cells	Tec
7.72e-55	-0.349635	0.172	0.363	1.57e-50	B_cells	Prex1
7.96e-55	0.407891	0.427	0.289	1.62e-50	B_cells	Mtss1
8.4e-55	-0.259455	0.014	0.149	1.71e-50	B_cells	Thra
8.62e-55	-0.413808	0.017	0.152	1.75e-50	B_cells	Jcad
8.89e-55	-0.361843	0.029	0.17	1.8e-50	B_cells	Ar
8.92e-55	0.349617	0.54	0.407	1.81e-50	B_cells	Nrd1
9.59e-55	-0.461487	0.082	0.243	1.95e-50	B_cells	Cd27
2.01e-54	-0.250753	0.009	0.139	4.08e-50	B_cells	Cdc42bpa
2.24e-54	-0.470251	0.354	0.526	4.56e-50	B_cells	Runx1
2.28e-54	-0.379753	0.068	0.23	4.63e-50	B_cells	Nfam1
2.37e-54	-0.428334	0.087	0.251	4.82e-50	B_cells	Bcl2a1a
2.43e-54	-0.272563	0.017	0.154	4.94e-50	B_cells	Lair1
2.71e-54	-0.29387	0.054	0.209	5.51e-50	B_cells	Myo1f
2.97e-54	-0.361257	0.023	0.162	6.02e-50	B_cells	Selenon
3.59e-54	-0.253888	0.006	0.134	7.3e-50	B_cells	Clec4a2
4.76e-54	-0.359211	0.053	0.206	9.66e-50	B_cells	Gm20186
5.43e-54	-0.438279	0.123	0.295	1.1e-49	B_cells	Itga6
8.1e-54	-0.334781	0.01	0.139	1.64e-49	B_cells	Phldb2
8.32e-54	-0.301309	0.098	0.273	1.69e-49	B_cells	Lfng
9.71e-54	-0.353445	0.346	0.539	1.97e-49	B_cells	Rexo2
1.1e-53	-0.36184	0.343	0.536	2.24e-49	B_cells	Mbnl2
1.52e-53	-0.433396	0.041	0.186	3.08e-49	B_cells	Il18r1
1.53e-53	-0.361264	0.326	0.523	3.12e-49	B_cells	Wsb1
1.59e-53	-0.255899	0.102	0.276	3.22e-49	B_cells	Dap
1.76e-53	-0.33682	0.021	0.157	3.56e-49	B_cells	Fnbp1l
2.04e-53	-0.553632	0.031	0.173	4.14e-49	B_cells	Klrd1
2.96e-53	-0.495851	0.067	0.22	6.02e-49	B_cells	Ms4a4b
3.48e-53	-0.368823	0.33	0.542	7.07e-49	B_cells	Klf3
3.74e-53	-0.2686	0.023	0.16	7.6e-49	B_cells	Ecm1
4.56e-53	-0.262657	0.232	0.444	9.25e-49	B_cells	Nptn
4.79e-53	-1.40774	0.043	0.188	9.73e-49	B_cells	Ccl4
5.1e-53	-0.856809	0.039	0.181	1.04e-48	B_cells	Timp3
5.28e-53	-0.751186	0.026	0.163	1.07e-48	B_cells	Ccl3
5.81e-53	-0.460153	0.037	0.18	1.18e-48	B_cells	Ear10
6.15e-53	-0.339126	0.039	0.185	1.25e-48	B_cells	Dgkh
7.32e-53	-0.265338	0.111	0.289	1.49e-48	B_cells	Ugp2
1.14e-52	-0.299922	0.082	0.244	2.3e-48	B_cells	Glrx
1.21e-52	-0.288311	0.015	0.146	2.46e-48	B_cells	Cxcl16
1.29e-52	-0.389112	0.019	0.152	2.62e-48	B_cells	Gpnmb
1.35e-52	-0.260457	0.01	0.139	2.74e-48	B_cells	Kank3
1.8e-52	-0.268407	0.031	0.172	3.65e-48	B_cells	Tex2
2.02e-52	-0.373557	0.136	0.311	4.11e-48	B_cells	Dgat1
2.03e-52	-0.394632	0.01	0.136	4.11e-48	B_cells	Afap1l1
2.1e-52	-0.290771	0.016	0.147	4.26e-48	B_cells	Rtl8a
2.19e-52	0.335186	0.654	0.546	4.44e-48	B_cells	Jmjd1c
2.73e-52	0.265913	0.252	0.123	5.55e-48	B_cells	Dennd5b
2.83e-52	-0.442294	0.018	0.15	5.74e-48	B_cells	Slc16a3
2.95e-52	0.319044	0.282	0.153	5.99e-48	B_cells	Sh2b3
3.05e-52	-0.309871	0.329	0.53	6.19e-48	B_cells	Tmem30a
4.36e-52	-1.02846	0.062	0.211	8.86e-48	B_cells	Nkg7
5.41e-52	-0.345819	0.095	0.262	1.1e-47	B_cells	Errfi1
6.73e-52	-0.36147	0.006	0.128	1.37e-47	B_cells	Nckap5
1.02e-51	-0.251779	0.02	0.153	2.06e-47	B_cells	Cd151
1.1e-51	-1.02948	0.11	0.269	2.23e-47	B_cells	Wfdc17
1.28e-51	-0.455368	0.4	0.595	2.61e-47	B_cells	Rgs2
1.51e-51	0.299485	0.232	0.112	3.07e-47	B_cells	Gm26669
1.62e-51	-0.291363	0.774	0.849	3.3e-47	B_cells	Cd47
1.71e-51	0.321896	0.618	0.48	3.48e-47	B_cells	Tgif1
1.87e-51	-0.250134	0.072	0.229	3.79e-47	B_cells	Mettl9
2.03e-51	-0.438045	0.027	0.161	4.13e-47	B_cells	Tnfsf10
2.37e-51	-0.295236	0.141	0.323	4.81e-47	B_cells	Arhgap5
2.65e-51	-0.446595	0.006	0.128	5.38e-47	B_cells	Pcdh17
2.96e-51	-0.380089	0.019	0.15	6.01e-47	B_cells	Plpp1
3e-51	-0.452497	0.017	0.147	6.1e-47	B_cells	Lrg1
3.58e-51	0.357365	0.373	0.236	7.26e-47	B_cells	Ddx54
3.78e-51	-0.337217	0.026	0.163	7.68e-47	B_cells	Rnase4
4.56e-51	0.254387	0.163	0.064	9.26e-47	B_cells	Dus2
4.83e-51	-0.253383	0.009	0.133	9.81e-47	B_cells	6430548M08Rik
4.83e-51	-0.278814	0.044	0.187	9.81e-47	B_cells	Socs2
6.12e-51	-0.402294	0.031	0.168	1.24e-46	B_cells	Lifr
6.89e-51	-0.509476	0.099	0.254	1.4e-46	B_cells	Nedd4
8.03e-51	0.30943	0.384	0.24	1.63e-46	B_cells	Grk6
8.94e-51	-0.345664	0.026	0.16	1.81e-46	B_cells	Mmp19
9.48e-51	-0.393919	0.002	0.119	1.93e-46	B_cells	Pde3a
1.01e-50	-0.288232	0.005	0.124	2.05e-46	B_cells	Adgrl3
1.06e-50	0.27853	0.624	0.47	2.16e-46	B_cells	Il2rg
1.33e-50	0.294635	0.867	0.797	2.7e-46	B_cells	Xist
1.39e-50	-0.387922	0.006	0.126	2.83e-46	B_cells	Tspan18
1.49e-50	-0.578784	0.655	0.745	3.03e-46	B_cells	Nfkbia
1.64e-50	-0.268661	0.197	0.392	3.32e-46	B_cells	Esyt2
1.65e-50	-0.373796	0.011	0.134	3.36e-46	B_cells	Sema6a
1.88e-50	-0.608207	0.055	0.202	3.82e-46	B_cells	Hspa1a
1.95e-50	-0.307681	0.149	0.331	3.96e-46	B_cells	Myadm
2.09e-50	0.348691	0.289	0.163	4.25e-46	B_cells	Cse1l
2.25e-50	0.310292	0.599	0.447	4.56e-46	B_cells	Arhgap45
2.29e-50	0.347797	0.249	0.129	4.65e-46	B_cells	Lrrk2
2.76e-50	-0.408714	0.029	0.162	5.61e-46	B_cells	Efnb1
3.06e-50	-0.315481	0.083	0.241	6.22e-46	B_cells	Csrp1
3.42e-50	-0.340174	0.007	0.128	6.94e-46	B_cells	Sgms2
3.63e-50	-0.292364	0.029	0.164	7.37e-46	B_cells	Mfge8
3.66e-50	-0.366592	0.007	0.128	7.43e-46	B_cells	Myct1
5.29e-50	-0.268642	0.076	0.233	1.07e-45	B_cells	Abr
5.54e-50	-0.304088	0.542	0.723	1.13e-45	B_cells	Klf13
5.8e-50	0.363593	0.25	0.13	1.18e-45	B_cells	2022-03-01
7.07e-50	-0.315756	0.251	0.438	1.43e-45	B_cells	Tmco1
9.37e-50	-0.549838	0.014	0.137	1.9e-45	B_cells	Cyp4b1
9.88e-50	-0.409809	0.013	0.136	2.01e-45	B_cells	Prex2
1.08e-49	-0.297357	0.121	0.289	2.19e-45	B_cells	Nenf
1.15e-49	-0.283292	0.013	0.136	2.34e-45	B_cells	Plcb4
1.23e-49	0.342148	0.398	0.264	2.5e-45	B_cells	Csk
1.52e-49	0.367187	0.454	0.323	3.08e-45	B_cells	Gnl3
1.66e-49	-0.250959	0.127	0.303	3.36e-45	B_cells	Ifnar2
1.77e-49	-0.386208	0.003	0.118	3.58e-45	B_cells	Hmcn1
2.47e-49	-0.371569	0.033	0.164	5.01e-45	B_cells	Thy1
3.03e-49	-0.418571	0.009	0.128	6.16e-45	B_cells	Gata2
3.08e-49	-0.325373	0.419	0.604	6.25e-45	B_cells	Pkm
3.1e-49	-0.268196	0.042	0.182	6.29e-45	B_cells	Avpi1
3.55e-49	0.360226	0.441	0.308	7.2e-45	B_cells	Tcf12
4.27e-49	-0.295875	0.103	0.266	8.68e-45	B_cells	Rnf19a
4.56e-49	-0.360769	0.036	0.17	9.26e-45	B_cells	Cd200
5.13e-49	-0.260339	0.034	0.169	1.04e-44	B_cells	Oaz2
5.25e-49	-0.279618	0.088	0.248	1.07e-44	B_cells	Ap1s2
5.68e-49	0.265092	0.208	0.097	1.15e-44	B_cells	Cdt1
5.82e-49	-0.520826	0.014	0.137	1.18e-44	B_cells	Mafb
6.8e-49	-0.349928	0.536	0.706	1.38e-44	B_cells	Tpm4
6.94e-49	-0.321282	0.008	0.126	1.41e-44	B_cells	Plxdc2
7.12e-49	-0.369644	0.013	0.134	1.44e-44	B_cells	2022-09-04
7.28e-49	-0.29702	0.03	0.162	1.48e-44	B_cells	Abcb1a
8.03e-49	-0.30031	0.009	0.127	1.63e-44	B_cells	Gm5150
9.79e-49	-0.465642	0.458	0.601	1.99e-44	B_cells	Sat1
1.02e-48	-0.280403	0.005	0.119	2.08e-44	B_cells	Gpr141
1.24e-48	-0.292009	0.525	0.689	2.51e-44	B_cells	Abracl
1.27e-48	-0.36006	0.019	0.143	2.58e-44	B_cells	Krt19
2.04e-48	-0.258351	0.127	0.301	4.14e-44	B_cells	Lgals9
2.2e-48	-0.566077	0.105	0.259	4.47e-44	B_cells	Fgl2
2.3e-48	-0.307739	0.007	0.124	4.67e-44	B_cells	Ptprg
2.87e-48	-0.254836	0.091	0.251	5.83e-44	B_cells	Cdk6
2.93e-48	-0.391906	0.038	0.172	5.95e-44	B_cells	Ccnd1
3.62e-48	-0.274134	0.159	0.336	7.35e-44	B_cells	Clip1
3.69e-48	-0.706262	0.013	0.133	7.49e-44	B_cells	Cxcl12
3.83e-48	-0.33721	0.379	0.569	7.77e-44	B_cells	Flna
4.36e-48	-0.319871	0.083	0.235	8.85e-44	B_cells	Bst2
4.42e-48	-0.264446	0.009	0.125	8.98e-44	B_cells	Zbtb16
5.31e-48	-0.27262	0.011	0.13	1.08e-43	B_cells	F2r
5.44e-48	-0.266299	0.019	0.143	1.1e-43	B_cells	Smox
5.85e-48	-0.28181	0.014	0.134	1.19e-43	B_cells	Ncald
6.67e-48	-0.421202	0.3	0.49	1.35e-43	B_cells	Rdx
7.17e-48	-0.530521	0.018	0.141	1.46e-43	B_cells	Fabp1
8.58e-48	-0.304995	0.011	0.13	1.74e-43	B_cells	Serpinh1
1.12e-47	0.346352	0.601	0.506	2.27e-43	B_cells	Ubap2l
1.2e-47	-0.511015	0.011	0.128	2.44e-43	B_cells	Stmn2
1.39e-47	-0.288373	0.288	0.484	2.83e-43	B_cells	Dnajb9
1.43e-47	-0.272639	0.219	0.408	2.9e-43	B_cells	Fcho2
1.59e-47	-0.331658	0.013	0.132	3.22e-43	B_cells	Krt80
2.19e-47	0.252743	0.853	0.815	4.45e-43	B_cells	Sh3bgrl3
3.38e-47	-0.274606	0.083	0.235	6.87e-43	B_cells	Nfic
3.63e-47	-0.280396	0.135	0.306	7.37e-43	B_cells	Nadk
3.64e-47	0.331915	0.467	0.338	7.39e-43	B_cells	Ppdpf
4.76e-47	-0.289684	0.138	0.307	9.67e-43	B_cells	Colgalt1
9.12e-47	-0.333526	0.1	0.252	1.85e-42	B_cells	Pja1
9.3e-47	-0.406955	0.132	0.297	1.89e-42	B_cells	Nudt4
9.47e-47	-0.271305	0.077	0.227	1.92e-42	B_cells	Hdac4
1.09e-46	-0.280351	0.018	0.138	2.22e-42	B_cells	Ddah2
1.1e-46	-0.311875	0.042	0.173	2.23e-42	B_cells	Atp2b4
1.38e-46	-0.275782	0.006	0.118	2.81e-42	B_cells	Rhoj
1.46e-46	-0.311906	0.056	0.195	2.97e-42	B_cells	Hk2
1.78e-46	-0.259631	0.162	0.337	3.61e-42	B_cells	Pfkp
2.04e-46	-0.255996	0.076	0.222	4.13e-42	B_cells	Pik3r5
2.04e-46	-0.290904	0.495	0.671	4.13e-42	B_cells	Arf4
2.64e-46	0.280679	0.691	0.564	5.36e-42	B_cells	Crem
2.93e-46	-0.395223	0.096	0.247	5.95e-42	B_cells	Trib2
3.74e-46	-0.490852	0.007	0.119	7.6e-42	B_cells	Npr3
3.76e-46	-0.773481	0.014	0.13	7.64e-42	B_cells	Csf3r
4.06e-46	0.293745	0.714	0.631	8.25e-42	B_cells	Ddx24
4.54e-46	-0.451007	0.131	0.288	9.22e-42	B_cells	Entpd1
5.16e-46	0.271763	0.407	0.257	1.05e-41	B_cells	Sesn3
6.89e-46	-0.425548	0.018	0.136	1.4e-41	B_cells	Adam8
7.29e-46	-0.337427	0.005	0.114	1.48e-41	B_cells	Pcdh1
7.59e-46	-0.326263	0.276	0.46	1.54e-41	B_cells	Adipor1
7.87e-46	-0.32817	0.005	0.114	1.6e-41	B_cells	Palmd
8.45e-46	-0.348103	0.009	0.121	1.72e-41	B_cells	Abi3bp
9.28e-46	-2.09061	0.398	0.528	1.88e-41	B_cells	Chil3
9.98e-46	-0.277434	0.011	0.124	2.03e-41	B_cells	Arap3
1.02e-45	-0.294278	0.01	0.122	2.06e-41	B_cells	Tmem204
1.04e-45	-0.252843	0.122	0.289	2.11e-41	B_cells	Acsl4
1.41e-45	-0.329331	0.016	0.132	2.87e-41	B_cells	Mylk
1.68e-45	-0.383954	0.114	0.27	3.41e-41	B_cells	Gbp2
1.82e-45	0.303788	0.726	0.651	3.7e-41	B_cells	Luc7l2
2.14e-45	-0.385129	0.121	0.278	4.35e-41	B_cells	Crim1
2.26e-45	-0.437676	0.047	0.179	4.6e-41	B_cells	Serpinb6b
2.41e-45	-0.335992	0.006	0.115	4.89e-41	B_cells	Smad6
3.53e-45	-0.282371	0.309	0.509	7.18e-41	B_cells	Coq10b
3.68e-45	-0.443702	0.031	0.153	7.48e-41	B_cells	Itgam
4.44e-45	-0.336496	0.009	0.12	9.01e-41	B_cells	Slc16a9
4.78e-45	0.678946	0.188	0.357	9.72e-41	B_cells	Slpi
8.53e-45	-0.682275	0.02	0.136	1.73e-40	B_cells	Hp
1.01e-44	-0.285869	0.457	0.624	2.05e-40	B_cells	Smdt1
1.02e-44	-0.391914	0.737	0.802	2.08e-40	B_cells	Prdx1
1.06e-44	-0.434905	0.191	0.359	2.16e-40	B_cells	Icam1
1.11e-44	0.254309	0.189	0.089	2.25e-40	B_cells	Traf5
1.27e-44	-0.287296	0.008	0.117	2.57e-40	B_cells	Mcc
1.28e-44	-0.600607	0.608	0.693	2.61e-40	B_cells	Gpx1
1.38e-44	-0.416281	0.196	0.359	2.8e-40	B_cells	Rhob
1.45e-44	-0.354161	0.006	0.113	2.95e-40	B_cells	Bmp6
1.53e-44	-0.282811	0.548	0.685	3.1e-40	B_cells	Ywhab
1.59e-44	-0.252012	0.005	0.112	3.22e-40	B_cells	Nkd1
2.19e-44	-0.254362	0.011	0.122	4.46e-40	B_cells	Bcam
3.4e-44	0.385089	0.592	0.503	6.91e-40	B_cells	Tmod3
4.02e-44	0.308352	0.236	0.126	8.17e-40	B_cells	Plekhm1
4.53e-44	-0.296187	0.254	0.434	9.19e-40	B_cells	Higd1a
4.84e-44	0.326873	0.366	0.24	9.82e-40	B_cells	Fam208b
5.49e-44	-0.313328	0.03	0.15	1.11e-39	B_cells	Arl4d
6.23e-44	-0.395173	0.023	0.139	1.26e-39	B_cells	Ccr2
8.36e-44	0.329598	0.312	0.192	1.7e-39	B_cells	Ptprj
1.01e-43	-0.834915	0.051	0.179	2.06e-39	B_cells	Emp2
1.25e-43	-0.251788	0.209	0.386	2.53e-39	B_cells	Sptssa
1.29e-43	-0.266255	0.11	0.265	2.62e-39	B_cells	Mpp1
1.39e-43	0.30641	0.62	0.527	2.81e-39	B_cells	Grb2
1.51e-43	0.325088	0.6	0.514	3.06e-39	B_cells	Zfp706
1.6e-43	-0.31238	0.016	0.128	3.24e-39	B_cells	Itga2
1.7e-43	0.343266	0.389	0.268	3.45e-39	B_cells	Limd1
2e-43	-0.328267	0.354	0.527	4.06e-39	B_cells	Lrrfip1
2.32e-43	-0.267661	0.047	0.178	4.72e-39	B_cells	Frmd6
3.29e-43	-0.2722	0.511	0.67	6.68e-39	B_cells	Gnb1
3.53e-43	-0.399518	0.021	0.135	7.17e-39	B_cells	Il18rap
3.84e-43	0.317806	0.514	0.374	7.8e-39	B_cells	Neurl3
4e-43	-0.342301	0.039	0.16	8.11e-39	B_cells	Cd4
4.08e-43	-0.278929	0.009	0.116	8.29e-39	B_cells	Sema3f
4.73e-43	-0.567185	0.339	0.523	9.61e-39	B_cells	Ets2
7.2e-43	-0.330853	0.382	0.555	1.46e-38	B_cells	Cap1
1.03e-42	-0.292338	0.007	0.111	2.1e-38	B_cells	Ldb2
1.34e-42	-0.645315	0.01	0.116	2.73e-38	B_cells	Lyve1
2.16e-42	-0.315716	0.151	0.306	4.38e-38	B_cells	Pld3
2.6e-42	-0.25583	0.125	0.278	5.29e-38	B_cells	Gusb
3.75e-42	-0.277334	0.415	0.593	7.62e-38	B_cells	Tmem59
4.24e-42	0.281538	0.242	0.133	8.61e-38	B_cells	Plekho1
4.47e-42	-1.20564	0.033	0.151	9.08e-38	B_cells	G0s2
4.54e-42	-0.260262	0.007	0.11	9.22e-38	B_cells	Tie1
6.25e-42	-0.256407	0.027	0.142	1.27e-37	B_cells	Tdrp
6.69e-42	-0.37109	0.133	0.284	1.36e-37	B_cells	Tubb2a
7.12e-42	-0.362161	0.293	0.475	1.45e-37	B_cells	Nrip1
9.92e-42	-0.275065	0.468	0.632	2.01e-37	B_cells	Uqcrq
1.32e-41	-0.493836	0.255	0.397	2.68e-37	B_cells	Ms4a6b
1.38e-41	-0.330856	0.006	0.106	2.8e-37	B_cells	Cd34
1.44e-41	-0.371494	0.006	0.106	2.93e-37	B_cells	Sema3g
1.62e-41	-0.250605	0.22	0.394	3.29e-37	B_cells	Degs1
1.73e-41	-0.334463	0.184	0.345	3.52e-37	B_cells	Dusp3
1.9e-41	-0.483134	0.031	0.146	3.86e-37	B_cells	Hspb1
2.09e-41	-0.255068	0.5	0.678	4.24e-37	B_cells	Rab2a
2.13e-41	-0.271922	0.677	0.772	4.33e-37	B_cells	Tmbim6
2.26e-41	-0.377557	0.3	0.471	4.59e-37	B_cells	Nr4a3
3.3e-41	-0.943779	0.025	0.135	6.7e-37	B_cells	Hdc
3.58e-41	0.279673	0.758	0.69	7.26e-37	B_cells	Smarca5
4.64e-41	-1.22142	0.784	0.768	9.43e-37	B_cells	Cst3
4.91e-41	0.303261	0.376	0.254	9.96e-37	B_cells	Sp110
5.82e-41	-0.257798	0.1	0.247	1.18e-36	B_cells	Mfsd6
1.09e-40	-0.263229	0.324	0.498	2.22e-36	B_cells	Rab1a
1.15e-40	-0.377626	0.834	0.898	2.33e-36	B_cells	Mcl1
1.47e-40	-0.268227	0.082	0.218	2.98e-36	B_cells	Ly75
2.17e-40	0.300463	0.59	0.489	4.4e-36	B_cells	Erp29
2.26e-40	0.287204	0.183	0.089	4.59e-36	B_cells	B3gnt7
3.37e-40	-0.302283	0.242	0.408	6.85e-36	B_cells	Mxd4
4.53e-40	-0.271059	0.067	0.196	9.19e-36	B_cells	Ahr
4.63e-40	0.347717	0.487	0.383	9.41e-36	B_cells	Stt3b
7.28e-40	0.262204	0.26	0.142	1.48e-35	B_cells	Card6
9.23e-40	-0.471399	0.102	0.237	1.87e-35	B_cells	Rflnb
1.01e-39	-0.271998	0.427	0.588	2.05e-35	B_cells	Gnb2
1.13e-39	-0.257261	0.21	0.373	2.3e-35	B_cells	Etfb
1.25e-39	0.373485	0.557	0.45	2.54e-35	B_cells	Irs2
1.51e-39	0.330502	0.446	0.32	3.06e-35	B_cells	Foxo1
2.08e-39	-0.254641	0.01	0.109	4.22e-35	B_cells	Tcim
2.48e-39	-0.289286	0.007	0.104	5.04e-35	B_cells	Emcn
2.74e-39	-0.382418	0.091	0.221	5.56e-35	B_cells	Tnfrsf18
2.97e-39	-0.330535	0.479	0.629	6.03e-35	B_cells	Prdx6
5.28e-39	0.289003	0.317	0.199	1.07e-34	B_cells	Dapp1
6.9e-39	0.273196	0.725	0.661	1.4e-34	B_cells	Hnrnpa1
6.9e-39	-0.517044	0.017	0.118	1.4e-34	B_cells	Cyr61
7.14e-39	-0.30827	0.178	0.332	1.45e-34	B_cells	Ncoa4
8.13e-39	-0.272177	0.238	0.394	1.65e-34	B_cells	Lamtor4
1.13e-38	0.320398	0.303	0.191	2.29e-34	B_cells	Snap29
1.24e-38	-0.26713	0.006	0.101	2.51e-34	B_cells	Nes
1.24e-38	0.307093	0.652	0.564	2.52e-34	B_cells	Arid4b
1.27e-38	-0.37054	0.499	0.61	2.58e-34	B_cells	Rps27l
1.27e-38	0.302175	0.32	0.207	2.58e-34	B_cells	Bin1
1.35e-38	0.327426	0.563	0.463	2.75e-34	B_cells	Kmt2a
1.69e-38	0.266749	0.288	0.169	3.43e-34	B_cells	Il16
2.27e-38	-0.514027	0.041	0.153	4.6e-34	B_cells	Efnb2
2.27e-38	-0.390252	0.05	0.17	4.61e-34	B_cells	Hspa1b
2.4e-38	-0.26255	0.532	0.698	4.86e-34	B_cells	Ldha
2.59e-38	-0.25727	0.21	0.376	5.26e-34	B_cells	Adam17
3.06e-38	-0.842135	0.262	0.406	6.2e-34	B_cells	Ehd4
4.25e-38	0.376862	0.391	0.282	8.62e-34	B_cells	Otulin
4.41e-38	-0.745997	0.719	0.768	8.96e-34	B_cells	S100a11
5.02e-38	0.297361	0.345	0.23	1.02e-33	B_cells	Rcc2
5.34e-38	-0.39893	0.513	0.625	1.08e-33	B_cells	Reep5
5.36e-38	-0.274564	0.035	0.145	1.09e-33	B_cells	Lysmd2
6.46e-38	-0.678854	0.016	0.115	1.31e-33	B_cells	Ptgs2
6.66e-38	0.284896	0.537	0.425	1.35e-33	B_cells	Mef2d
6.78e-38	-0.541434	0.164	0.307	1.38e-33	B_cells	Hopx
7.06e-38	-0.361705	0.013	0.11	1.43e-33	B_cells	Krt79
7.68e-38	0.274787	0.726	0.663	1.56e-33	B_cells	Mtdh
7.88e-38	0.290421	0.653	0.58	1.6e-33	B_cells	Matr3
9.54e-38	-0.260165	0.075	0.199	1.94e-33	B_cells	Smco4
9.87e-38	0.264277	0.277	0.168	2e-33	B_cells	Ddx41
1.05e-37	-0.367669	0.703	0.789	2.13e-33	B_cells	S100a10
1.51e-37	0.281201	0.265	0.157	3.06e-33	B_cells	Mif4gd
1.54e-37	-0.262502	0.201	0.359	3.13e-33	B_cells	Ybx3
2.22e-37	-0.291065	0.394	0.57	4.5e-33	B_cells	Rab7
2.27e-37	-0.293556	0.202	0.362	4.61e-33	B_cells	Socs3
2.5e-37	-0.301309	0.087	0.217	5.07e-33	B_cells	AI504432
2.79e-37	-0.423428	0.161	0.299	5.66e-33	B_cells	Nceh1
3.45e-37	-0.269675	0.483	0.642	7.01e-33	B_cells	H2afj
3.68e-37	0.307277	0.608	0.516	7.47e-33	B_cells	Ddx21
4.01e-37	-0.276874	0.107	0.243	8.14e-33	B_cells	Net1
6.6e-37	-0.819994	0.114	0.241	1.34e-32	B_cells	S100a4
6.64e-37	-0.549708	0.021	0.12	1.35e-32	B_cells	Sparcl1
7.32e-37	-0.261792	0.009	0.102	1.49e-32	B_cells	Tmcc2
7.37e-37	-0.441941	0.021	0.121	1.5e-32	B_cells	Il1a
8.71e-37	0.296441	0.613	0.536	1.77e-32	B_cells	Prpf38b
9.74e-37	-0.279805	0.018	0.117	1.98e-32	B_cells	Cd7
1.22e-36	-0.364718	0.044	0.153	2.49e-32	B_cells	Ctsw
1.3e-36	-0.347417	0.43	0.568	2.64e-32	B_cells	Laptm4a
1.31e-36	-0.427698	0.163	0.308	2.66e-32	B_cells	Stmn1
1.48e-36	-0.29875	0.029	0.133	3e-32	B_cells	Slfn1
2.07e-36	0.304247	0.573	0.479	4.19e-32	B_cells	Gpbp1
2.3e-36	0.260058	0.276	0.169	4.66e-32	B_cells	Scpep1
2.51e-36	0.288684	0.608	0.52	5.09e-32	B_cells	Cebpz
2.76e-36	-0.301066	0.018	0.117	5.6e-32	B_cells	Gdf15
3e-36	-0.29016	0.196	0.342	6.1e-32	B_cells	Atp6v1b2
3.31e-36	-0.371477	0.028	0.129	6.72e-32	B_cells	Myzap
4.22e-36	0.26874	0.321	0.207	8.57e-32	B_cells	Myo1c
4.86e-36	0.28032	0.498	0.382	9.88e-32	B_cells	Retreg1
6.67e-36	-0.258087	0.376	0.539	1.35e-31	B_cells	Mkrn1
8.71e-36	-0.273329	0.031	0.134	1.77e-31	B_cells	Cd6
8.77e-36	-0.36244	0.011	0.102	1.78e-31	B_cells	Cfh
1.3e-35	-0.25716	0.214	0.363	2.63e-31	B_cells	Rnh1
1.34e-35	-0.342296	0.533	0.679	2.72e-31	B_cells	Nsd3
1.86e-35	0.283241	0.735	0.678	3.78e-31	B_cells	Ssh2
1.97e-35	-0.314817	0.369	0.516	3.99e-31	B_cells	Akr1b3
1.99e-35	0.258765	0.756	0.706	4.05e-31	B_cells	Wnk1
2.2e-35	-0.283043	0.162	0.308	4.47e-31	B_cells	Pgd
2.6e-35	-0.279543	0.755	0.868	5.27e-31	B_cells	Map1lc3b
2.86e-35	-0.263204	0.175	0.321	5.81e-31	B_cells	Gnaq
2.97e-35	-0.250303	0.702	0.776	6.03e-31	B_cells	Cox6b1
3.13e-35	-0.357863	0.512	0.658	6.36e-31	B_cells	Gdpd3
5.03e-35	-0.264886	0.285	0.454	1.02e-30	B_cells	Orai1
6.48e-35	-0.364615	0.075	0.194	1.31e-30	B_cells	Mt2
9.2e-35	0.325061	0.407	0.299	1.87e-30	B_cells	Tsix
9.86e-35	-0.512167	0.025	0.123	2e-30	B_cells	Cxcl1
1.06e-34	-0.358332	0.257	0.4	2.14e-30	B_cells	Rnf125
1.28e-34	-0.306901	0.037	0.14	2.61e-30	B_cells	Isg15
1.29e-34	0.296041	0.53	0.435	2.62e-30	B_cells	Ppp1r11
1.61e-34	0.356401	0.432	0.334	3.26e-30	B_cells	Arhgap17
1.69e-34	-0.250622	0.573	0.707	3.43e-30	B_cells	BC005537
1.85e-34	0.270816	0.661	0.593	3.76e-30	B_cells	Nol7
2.42e-34	-0.290266	0.1	0.224	4.92e-30	B_cells	Vcl
2.67e-34	-0.329379	0.558	0.678	5.42e-30	B_cells	Picalm
2.67e-34	-0.275813	0.022	0.116	5.42e-30	B_cells	Trat1
3.89e-34	0.263052	0.715	0.663	7.89e-30	B_cells	Rbm25
3.97e-34	0.301048	0.215	0.121	8.07e-30	B_cells	Hhex
5.07e-34	-0.292896	0.448	0.573	1.03e-29	B_cells	Atp6v0b
5.19e-34	0.250767	0.246	0.146	1.05e-29	B_cells	Plekhm3
5.35e-34	-0.279337	0.27	0.424	1.09e-29	B_cells	Fyn
5.49e-34	-0.268004	0.216	0.364	1.12e-29	B_cells	Cflar
5.93e-34	-1.84349	0.143	0.271	1.2e-29	B_cells	Ccl5
7.07e-34	0.277356	0.63	0.548	1.44e-29	B_cells	Cnot6l
1.12e-33	-0.456129	0.051	0.159	2.27e-29	B_cells	Sh2d3c
1.18e-33	-0.82349	0.272	0.362	2.41e-29	B_cells	Mpeg1
1.2e-33	-0.331454	0.129	0.25	2.44e-29	B_cells	Lck
1.42e-33	0.281131	0.685	0.626	2.89e-29	B_cells	Bclaf1
4.11e-33	0.446982	0.537	0.463	8.34e-29	B_cells	Smc6
4.37e-33	-0.357075	0.047	0.152	8.88e-29	B_cells	Atp1b1
5.21e-33	-0.401521	0.021	0.113	1.06e-28	B_cells	Clu
7.59e-33	0.32589	0.506	0.414	1.54e-28	B_cells	Phip
8.03e-33	-1.26199	0.217	0.357	1.63e-28	B_cells	Gsn
8.39e-33	0.288676	0.492	0.387	1.7e-28	B_cells	Gtpbp4
9.43e-33	0.345323	0.434	0.326	1.91e-28	B_cells	Trim25
9.7e-33	0.272979	0.392	0.279	1.97e-28	B_cells	Ptpn6
9.88e-33	-0.253035	0.043	0.144	2.01e-28	B_cells	Camk4
2.2e-32	0.274694	0.637	0.575	4.48e-28	B_cells	Srsf11
2.34e-32	0.254284	0.217	0.12	4.75e-28	B_cells	Nt5e
2.65e-32	-0.347154	0.016	0.103	5.38e-28	B_cells	Tmem252
2.83e-32	-0.42234	0.015	0.102	5.74e-28	B_cells	Limch1
3.32e-32	-0.262245	0.244	0.392	6.74e-28	B_cells	Skap2
5.06e-32	-0.489059	0.299	0.417	1.03e-27	B_cells	Gngt2
5.84e-32	0.274301	0.542	0.454	1.19e-27	B_cells	Ctcf
7.15e-32	0.30756	0.516	0.426	1.45e-27	B_cells	Nop56
7.32e-32	-0.254848	0.106	0.227	1.49e-27	B_cells	Tmem71
8.14e-32	0.292899	0.325	0.222	1.65e-27	B_cells	Rfx7
1.56e-31	0.28705	0.512	0.405	3.17e-27	B_cells	Camk2d
1.98e-31	-0.784723	0.999	0.999	4.01e-27	B_cells	Fth1
2.26e-31	-0.260185	0.028	0.119	4.59e-27	B_cells	Ppp1r3b
3.02e-31	-0.556642	0.025	0.114	6.13e-27	B_cells	Bgn
3.44e-31	-0.291761	0.058	0.164	6.97e-27	B_cells	Gm17056
4.5e-31	-0.414582	0.021	0.109	9.14e-27	B_cells	Ikzf2
4.59e-31	-0.267851	0.092	0.213	9.32e-27	B_cells	Plk2
4.69e-31	-0.259436	0.175	0.309	9.51e-27	B_cells	Snx18
4.82e-31	0.304591	0.349	0.247	9.79e-27	B_cells	Zufsp
5.25e-31	0.28898	0.451	0.353	1.07e-26	B_cells	Sf3b3
8.32e-31	-0.423155	0.017	0.101	1.69e-26	B_cells	Fabp4
8.4e-31	0.29514	0.43	0.325	1.71e-26	B_cells	Samd9l
1.13e-30	-0.306334	0.062	0.167	2.28e-26	B_cells	Akap12
1.18e-30	-0.778498	0.235	0.35	2.4e-26	B_cells	Abcg1
1.54e-30	0.365105	0.525	0.452	3.12e-26	B_cells	Med13
1.58e-30	-0.352772	0.074	0.18	3.21e-26	B_cells	Casc4
1.6e-30	-0.39784	0.023	0.109	3.25e-26	B_cells	Cd8b1
1.6e-30	0.263954	0.293	0.19	3.25e-26	B_cells	Mndal
1.89e-30	-0.442654	0.264	0.403	3.84e-26	B_cells	Samsn1
2.55e-30	-0.33277	0.068	0.176	5.17e-26	B_cells	Maf
2.7e-30	0.275805	0.641	0.59	5.47e-26	B_cells	Hnrnpd
3.08e-30	0.262114	0.549	0.457	6.25e-26	B_cells	Arhgef1
3.64e-30	-0.339682	0.423	0.547	7.39e-26	B_cells	Qk
3.87e-30	-0.324313	0.399	0.516	7.85e-26	B_cells	Atpif1
5.92e-30	0.252362	0.624	0.544	1.2e-25	B_cells	Fam49b
6.46e-30	-0.26486	0.06	0.162	1.31e-25	B_cells	Dock9
6.71e-30	-0.630314	0.031	0.121	1.36e-25	B_cells	Ifitm1
7.56e-30	-0.344226	0.059	0.159	1.54e-25	B_cells	Rapgef5
8.23e-30	0.276802	0.512	0.424	1.67e-25	B_cells	Srsf10
9.73e-30	0.274997	0.309	0.209	1.98e-25	B_cells	Sipa1
9.75e-30	-0.256189	0.475	0.621	1.98e-25	B_cells	Diaph1
1.27e-29	0.251425	0.225	0.133	2.57e-25	B_cells	Sesn1
1.39e-29	-0.277757	0.033	0.123	2.82e-25	B_cells	Mettl7a1
1.51e-29	-0.27628	0.196	0.333	3.06e-25	B_cells	Chka
1.76e-29	0.288972	0.353	0.256	3.57e-25	B_cells	Lmbrd1
1.95e-29	0.273935	0.455	0.361	3.96e-25	B_cells	Krit1
2.42e-29	-0.284795	0.052	0.151	4.92e-25	B_cells	Tnf
2.81e-29	0.28358	0.525	0.453	5.7e-25	B_cells	Ppp4r3b
3.1e-29	0.281437	0.346	0.245	6.3e-25	B_cells	Mdn1
3.62e-29	-0.338159	0.451	0.603	7.36e-25	B_cells	Nr3c1
4.72e-29	-0.436232	0.032	0.12	9.59e-25	B_cells	Gpx3
7.42e-29	0.282798	0.37	0.266	1.51e-24	B_cells	Rasa3
1.74e-28	0.287098	0.52	0.443	3.52e-24	B_cells	Itsn2
1.79e-28	0.271248	0.621	0.558	3.63e-24	B_cells	Aff4
2.35e-28	0.282568	0.56	0.486	4.78e-24	B_cells	Kdm5a
3.02e-28	-0.257187	0.179	0.308	6.13e-24	B_cells	Fem1c
7.77e-28	0.262012	0.362	0.262	1.58e-23	B_cells	Mdm4
9.32e-28	-0.317487	0.031	0.116	1.89e-23	B_cells	Fasl
9.51e-28	0.273284	0.446	0.347	1.93e-23	B_cells	Cirbp
1.88e-27	0.251729	0.546	0.443	3.83e-23	B_cells	Cd2
3.6e-27	0.257094	0.39	0.288	7.3e-23	B_cells	Filip1l
5.44e-27	0.265486	0.294	0.202	1.11e-22	B_cells	Blvrb
9.04e-27	0.265398	0.375	0.286	1.84e-22	B_cells	Ppm1g
1.36e-26	-0.258156	0.345	0.486	2.77e-22	B_cells	Cdk2ap2
1.39e-26	-0.266837	0.578	0.701	2.83e-22	B_cells	Ostf1
1.64e-26	-0.327597	0.288	0.405	3.32e-22	B_cells	Zeb1
1.66e-26	0.254616	0.435	0.335	3.37e-22	B_cells	Jarid2
2.02e-26	-0.576206	0.129	0.228	4.11e-22	B_cells	Icam2
2.79e-26	-0.646855	0.795	0.537	5.66e-22	B_cells	Ctss
3.75e-26	0.264847	0.349	0.255	7.62e-22	B_cells	Brd8
6.32e-26	-0.327234	0.274	0.399	1.28e-21	B_cells	Clec2d
2.32e-25	0.349243	0.255	0.176	4.71e-21	B_cells	Zfp608
6.61e-25	0.258764	0.442	0.36	1.34e-20	B_cells	Wbp11
1.01e-24	-0.324699	0.029	0.105	2.05e-20	B_cells	Sytl3
1.05e-24	-0.535083	0.234	0.334	2.13e-20	B_cells	Marcks
1.1e-24	-0.375241	0.22	0.346	2.22e-20	B_cells	Fam46a
2.26e-24	-0.2932	0.428	0.543	4.59e-20	B_cells	Prr13
2.57e-24	0.254187	0.601	0.534	5.23e-20	B_cells	Tubb4b
3.12e-24	-0.290441	0.296	0.411	6.33e-20	B_cells	Gpr132
9.01e-24	0.261389	0.379	0.292	1.83e-19	B_cells	Wdr43
1.11e-23	0.296523	0.488	0.411	2.25e-19	B_cells	Klhl24
1.13e-23	-0.361909	0.064	0.151	2.3e-19	B_cells	Stx11
1.27e-23	-0.451127	0.265	0.371	2.58e-19	B_cells	Bcl2a1b
2.4e-23	0.272788	0.373	0.288	4.87e-19	B_cells	Nrbp1
2.76e-23	0.254251	0.233	0.153	5.61e-19	B_cells	Lemd3
2.82e-23	-0.604194	0.168	0.263	5.73e-19	B_cells	BC028528
3.75e-23	-0.270973	0.035	0.112	7.61e-19	B_cells	AA467197
7.27e-23	-0.258201	0.5	0.625	1.48e-18	B_cells	Spag9
1.03e-22	-0.427387	0.315	0.428	2.09e-18	B_cells	Tmem64
1.76e-22	0.290478	0.337	0.258	3.57e-18	B_cells	C1galt1
2.81e-22	0.279529	0.44	0.372	5.7e-18	B_cells	Setd2
4.71e-22	-0.278885	0.124	0.222	9.55e-18	B_cells	Cd300lf
4.73e-22	-0.626497	0.554	0.645	9.6e-18	B_cells	Sptbn1
4.79e-22	-0.290385	0.635	0.737	9.73e-18	B_cells	Ier2
7.62e-22	-0.258386	0.127	0.224	1.55e-17	B_cells	Igtp
1.43e-21	-0.269908	0.135	0.234	2.9e-17	B_cells	Ninj1
3.34e-21	-3.09661	0.216	0.324	6.77e-17	B_cells	S100a8
3.49e-21	-0.313322	0.087	0.174	7.09e-17	B_cells	Hsd11b1
1.83e-20	-0.351707	0.066	0.146	3.73e-16	B_cells	Ly6c2
2.51e-20	-0.355699	0.975	0.93	5.1e-16	B_cells	Srgn
2.9e-20	-0.293733	0.297	0.416	5.89e-16	B_cells	Nr4a2
1.83e-19	-0.342758	0.553	0.399	3.72e-15	B_cells	Ly6a
2.47e-19	0.296926	0.63	0.587	5.01e-15	B_cells	Tsc22d3
2.47e-19	0.283267	0.554	0.501	5.01e-15	B_cells	Tob2
2.48e-19	0.258798	0.268	0.195	5.03e-15	B_cells	Cpsf2
2.64e-19	-1.90647	0.047	0.116	5.35e-15	B_cells	Retnlg
4.58e-19	-0.790559	0.055	0.127	9.31e-15	B_cells	Inmt
5.78e-19	-0.357593	0.083	0.161	1.17e-14	B_cells	Jaml
7.58e-19	-0.273759	0.487	0.616	1.54e-14	B_cells	Kpna4
1.38e-18	0.254965	0.303	0.23	2.8e-14	B_cells	Ilf3
1.62e-18	-0.316293	0.321	0.429	3.3e-14	B_cells	D16Ertd472e
5.33e-18	0.253628	0.428	0.368	1.08e-13	B_cells	Tlk1
6.37e-18	0.263412	0.455	0.395	1.29e-13	B_cells	Pcmtd1
6.52e-18	-0.252109	0.709	0.742	1.32e-13	B_cells	Cd53
7.25e-18	-0.252565	0.152	0.251	1.47e-13	B_cells	Gla
6.94e-17	-0.359326	0.376	0.451	1.41e-12	B_cells	Ctsc
7.4e-17	0.269679	0.337	0.277	1.5e-12	B_cells	Arpc5l
1.15e-16	-0.264569	0.403	0.501	2.34e-12	B_cells	Ppp1r2
1.83e-16	-0.439687	0.234	0.317	3.72e-12	B_cells	Arhgef12
2.75e-16	-1.60907	0.192	0.281	5.58e-12	B_cells	Mgp
4.56e-16	-0.383644	0.044	0.106	9.25e-12	B_cells	Areg
5.3e-16	0.31083	0.536	0.475	1.08e-11	B_cells	Zbtb20
6.8e-16	-0.740619	0.077	0.143	1.38e-11	B_cells	Il1r2
9.14e-16	-0.667464	0.253	0.323	1.86e-11	B_cells	Pecam1
7.81e-15	-0.410846	0.122	0.197	1.58e-10	B_cells	Basp1
1.04e-14	-0.385792	0.598	0.682	2.1e-10	B_cells	Hmgb2
1.56e-14	-0.35929	0.446	0.514	3.17e-10	B_cells	Txnip
1.96e-14	-0.25763	0.525	0.601	3.97e-10	B_cells	Cd164
1.06e-13	0.266918	0.373	0.319	2.15e-09	B_cells	Herpud1
3.43e-13	2.60064	0.416	0.381	6.97e-09	B_cells	Igha
6.04e-13	0.259968	0.265	0.198	1.23e-08	B_cells	Rrad
3.9e-12	0.299654	0.402	0.35	7.92e-08	B_cells	AC149090.1
6.86e-12	-0.260385	0.359	0.442	1.39e-07	B_cells	Tiparp
2.07e-11	0.266257	0.497	0.469	4.2e-07	B_cells	Sec11c
9.25e-11	-0.61688	0.537	0.351	1.88e-06	B_cells	Cybb
9.27e-11	-0.398707	0.459	0.527	1.88e-06	B_cells	Gadd45b
5.73e-10	-0.27141	0.881	0.817	1.16e-05	B_cells	Ptprc
8.22e-10	-0.335873	0.646	0.706	1.67e-05	B_cells	Pim1
1.02e-09	-3.33275	0.307	0.38	2.07e-05	B_cells	S100a9
1.86e-09	-1.40057	0.072	0.119	3.78e-05	B_cells	Gzma
2.92e-09	-0.270505	0.373	0.433	5.94e-05	B_cells	Gm2a
2.2e-08	-0.263554	0.266	0.317	0.000446712	B_cells	Bcl2
3.75e-08	-0.301931	0.08	0.121	0.000762377	B_cells	Ctla4
9.17e-08	-0.298807	0.272	0.315	0.00186201	B_cells	Spi1
1.55e-07	2.36846	0.23	0.193	0.00314361	B_cells	Jchain
1.12e-06	-0.332816	0.348	0.388	0.0228074	B_cells	Clic4
1.3e-06	-0.268428	0.34	0.373	0.0264539	B_cells	Ptpn22
0	3.21809	0.944	0.424	0	Cancer_cell1	Chil3
0	2.75058	0.922	0.234	0	Cancer_cell1	Ear2
0	2.48798	0.917	0.18	0	Cancer_cell1	Lpl
0	2.4639	1	0.78	0	Cancer_cell1	Lyz2
0	2.3774	0.909	0.097	0	Cancer_cell1	Plet1
0	2.36621	0.969	0.073	0	Cancer_cell1	Mrc1
0	2.36556	0.982	0.356	0	Cancer_cell1	Ccl6
0	2.32459	0.987	0.602	0	Cancer_cell1	Ctsd
0	2.30359	0.924	0.267	0	Cancer_cell1	Spp1
0	2.29282	0.897	0.115	0	Cancer_cell1	Ear1
0	2.26193	0.998	0.48	0	Cancer_cell1	Ctss
0	2.09714	0.991	0.246	0	Cancer_cell1	Cybb
0	2.03267	0.923	0.215	0	Cancer_cell1	Abcg1
0	1.957	0.889	0.048	0	Cancer_cell1	Atp6v0d2
0	1.92224	0.998	0.648	0	Cancer_cell1	Psap
0	1.87297	0.984	0.391	0	Cancer_cell1	Lgals3
0	1.81792	0.891	0.073	0	Cancer_cell1	Il18
0	1.7652	0.974	0.154	0	Cancer_cell1	Sirpa
0	1.72194	0.986	0.22	0	Cancer_cell1	Mpeg1
0	1.64677	0.958	0.22	0	Cancer_cell1	Plin2
0	1.6096	0.866	0.038	0	Cancer_cell1	Slc7a2
0	1.5641	0.99	0.4	0	Cancer_cell1	Ctsz
0	1.54662	0.845	0.277	0	Cancer_cell1	Fabp5
0	1.5374	0.812	0.112	0	Cancer_cell1	Wfdc21
0	1.51166	0.981	0.53	0	Cancer_cell1	Cd9
0	1.50757	1	0.971	0	Cancer_cell1	Ftl1
0	1.4858	0.875	0.079	0	Cancer_cell1	Clec4n
0	1.47377	0.605	0.027	0	Cancer_cell1	Fabp1
0	1.45645	0.99	0.431	0	Cancer_cell1	Ctsb
0	1.44451	0.892	0.129	0	Cancer_cell1	Tcf7l2
0	1.41814	0.98	0.47	0	Cancer_cell1	Cd44
0	1.41496	0.882	0.075	0	Cancer_cell1	Hebp1
0	1.38265	0.962	0.305	0	Cancer_cell1	Mt1
0	1.3796	0.905	0.154	0	Cancer_cell1	Nceh1
0	1.3567	0.742	0.043	0	Cancer_cell1	Ear10
0	1.3555	0.948	0.313	0	Cancer_cell1	Creg1
0	1.34339	0.994	0.66	0	Cancer_cell1	Vim
0	1.34208	0.79	0.029	0	Cancer_cell1	Ltc4s
0	1.32456	0.814	0.191	0	Cancer_cell1	Cd63
0	1.31206	0.852	0.077	0	Cancer_cell1	Dab2
0	1.30022	0.79	0.029	0	Cancer_cell1	F7
0	1.29489	0.945	0.441	0	Cancer_cell1	Anxa2
0	1.29064	0.686	0.041	0	Cancer_cell1	Ctsk
0	1.26669	0.886	0.215	0	Cancer_cell1	Ptpn12
0	1.26466	0.965	0.37	0	Cancer_cell1	Anxa5
0	1.26341	0.705	0.156	0	Cancer_cell1	Wfdc17
0	1.25397	0.922	0.202	0	Cancer_cell1	Hexa
0	1.24286	0.866	0.127	0	Cancer_cell1	Tlr2
0	1.23447	0.942	0.339	0	Cancer_cell1	Ctsc
0	1.23303	1	0.999	0	Cancer_cell1	Fth1
0	1.22943	0.887	0.216	0	Cancer_cell1	Lipa
0	1.216	0.923	0.352	0	Cancer_cell1	Sgk1
0	1.20616	0.845	0.064	0	Cancer_cell1	Axl
0	1.1881	0.658	0.029	0	Cancer_cell1	Gpnmb
0	1.18715	0.937	0.251	0	Cancer_cell1	Grn
0	1.18538	0.845	0.189	0	Cancer_cell1	S100a1
0	1.17634	0.827	0.102	0	Cancer_cell1	Myof
0	1.15601	0.491	0.017	0	Cancer_cell1	Krt79
0	1.14718	0.932	0.187	0	Cancer_cell1	Trf
0	1.14622	0.705	0.028	0	Cancer_cell1	Olr1
0	1.14497	0.875	0.269	0	Cancer_cell1	Adipor2
0	1.1425	0.784	0.067	0	Cancer_cell1	Mertk
0	1.14172	0.852	0.132	0	Cancer_cell1	Cd68
0	1.13313	0.859	0.13	0	Cancer_cell1	Mcemp1
0	1.12501	0.847	0.122	0	Cancer_cell1	Cd302
0	1.11218	0.923	0.281	0	Cancer_cell1	Ctsa
0	1.10694	0.818	0.068	0	Cancer_cell1	Shtn1
0	1.10268	0.84	0.143	0	Cancer_cell1	Abhd12
0	1.09411	0.936	0.322	0	Cancer_cell1	Dstn
0	1.09138	0.756	0.112	0	Cancer_cell1	Lpin1
0	1.08523	0.968	0.538	0	Cancer_cell1	Reep5
0	1.07062	0.893	0.231	0	Cancer_cell1	Gns
0	1.06395	0.26	0.026	0	Cancer_cell1	Mmp12
0	1.06323	0.739	0.09	0	Cancer_cell1	AI504432
0	1.06281	0.989	0.539	0	Cancer_cell1	Lamp1
0	1.06036	0.834	0.178	0	Cancer_cell1	Mgst1
0	1.05878	0.599	0.05	0	Cancer_cell1	Mmp19
0	1.05524	0.91	0.347	0	Cancer_cell1	Baz1a
0	1.04291	0.751	0.089	0	Cancer_cell1	Sort1
0	1.03918	0.3	0.024	0	Cancer_cell1	Inhba
0	1.03783	0.75	0.06	0	Cancer_cell1	Fpr2
0	1.02981	0.818	0.105	0	Cancer_cell1	Naaa
0	1.01926	0.832	0.142	0	Cancer_cell1	Snx10
0	0.999413	0.951	0.469	0	Cancer_cell1	Dbi
0	0.991477	0.544	0.042	0	Cancer_cell1	Krt19
0	0.989712	0.986	0.754	0	Cancer_cell1	Prdx1
0	0.989356	0.812	0.104	0	Cancer_cell1	Cd300c2
0	0.989023	0.998	0.781	0	Cancer_cell1	Laptm5
0	0.986692	0.843	0.128	0	Cancer_cell1	Fcgr3
0	0.985762	0.816	0.178	0	Cancer_cell1	Pld3
0	0.98499	0.708	0.129	0	Cancer_cell1	Tgfbi
0	0.978979	0.871	0.159	0	Cancer_cell1	Csf2rb
0	0.97749	0.732	0.123	0	Cancer_cell1	Net1
0	0.970904	0.89	0.344	0	Cancer_cell1	Aprt
0	0.970572	0.967	0.528	0	Cancer_cell1	Sdcbp
0	0.968475	0.991	0.62	0	Cancer_cell1	Gpx1
0	0.960518	0.799	0.213	0	Cancer_cell1	Ncoa4
0	0.956686	0.984	0.329	0	Cancer_cell1	Fcer1g
0	0.956463	0.758	0.077	0	Cancer_cell1	Dmxl2
0	0.956209	0.951	0.399	0	Cancer_cell1	Sh3bgrl
0	0.955576	0.767	0.082	0	Cancer_cell1	Itgax
0	0.949474	0.933	0.417	0	Cancer_cell1	Runx1
0	0.945383	0.807	0.179	0	Cancer_cell1	Colgalt1
0	0.941638	0.99	0.794	0	Cancer_cell1	Cyba
0	0.93272	0.98	0.7	0	Cancer_cell1	Txn1
0	0.929053	0.991	0.788	0	Cancer_cell1	Iqgap1
0	0.926556	0.942	0.209	0	Cancer_cell1	Tnfaip2
0	0.920801	0.832	0.22	0	Cancer_cell1	Atp6v1b2
0	0.916503	0.638	0.039	0	Cancer_cell1	Lhfpl2
0	0.914792	0.91	0.526	0	Cancer_cell1	Cd164
0	0.913749	0.953	0.428	0	Cancer_cell1	Cstb
0	0.91307	0.814	0.22	0	Cancer_cell1	2022-09-09
0	0.906047	0.767	0.192	0	Cancer_cell1	Lgmn
0	0.901515	0.899	0.436	0	Cancer_cell1	Rexo2
0	0.900914	0.771	0.138	0	Cancer_cell1	Anxa4
0	0.895573	0.828	0.204	0	Cancer_cell1	Dst
0	0.894958	0.888	0.291	0	Cancer_cell1	Ppt1
0	0.891795	0.584	0.129	0	Cancer_cell1	Car4
0	0.890741	0.922	0.315	0	Cancer_cell1	Zeb2
0	0.878401	0.927	0.414	0	Cancer_cell1	Atpif1
0	0.863994	0.906	0.259	0	Cancer_cell1	Anxa1
0	0.86221	0.425	0.039	0	Cancer_cell1	Gdf15
0	0.862017	0.971	0.382	0	Cancer_cell1	Plek
0	0.861555	0.802	0.202	0	Cancer_cell1	Ccdc88a
0	0.860982	0.97	0.544	0	Cancer_cell1	Ucp2
0	0.859833	0.662	0.032	0	Cancer_cell1	Lilra5
0	0.858874	0.687	0.07	0	Cancer_cell1	Creb5
0	0.854673	0.922	0.422	0	Cancer_cell1	Akr1a1
0	0.853997	0.714	0.099	0	Cancer_cell1	Idh1
0	0.846019	0.879	0.419	0	Cancer_cell1	Akr1b3
0	0.843593	0.959	0.651	0	Cancer_cell1	Cox5a
0	0.83954	0.743	0.116	0	Cancer_cell1	Gsap
0	0.832963	0.946	0.478	0	Cancer_cell1	Atp6v0b
0	0.831602	0.84	0.316	0	Cancer_cell1	Lmo4
0	0.83013	0.878	0.358	0	Cancer_cell1	Lmna
0	0.829036	0.819	0.153	0	Cancer_cell1	Gda
0	0.827417	0.753	0.124	0	Cancer_cell1	Bcl2a1a
0	0.827128	0.959	0.348	0	Cancer_cell1	App
0	0.822387	0.746	0.11	0	Cancer_cell1	Rassf4
0	0.822005	0.875	0.317	0	Cancer_cell1	Tmem256
0	0.819789	0.921	0.364	0	Cancer_cell1	Ptms
0	0.819349	0.754	0.128	0	Cancer_cell1	Cndp2
0	0.81875	0.808	0.264	0	Cancer_cell1	Atp13a3
0	0.816862	0.609	0.06	0	Cancer_cell1	Prkar2b
0	0.816141	0.503	0.014	0	Cancer_cell1	Ang5
0	0.815126	0.945	0.455	0	Cancer_cell1	Vamp8
0	0.813302	0.813	0.274	0	Cancer_cell1	Glul
0	0.812793	0.577	0.083	0	Cancer_cell1	Epcam
0	0.809918	0.67	0.105	0	Cancer_cell1	Ly75
0	0.803523	0.57	0.086	0	Cancer_cell1	Ccl9
0	0.801025	0.727	0.122	0	Cancer_cell1	Camk1
0	0.80009	0.683	0.064	0	Cancer_cell1	Bst1
0	0.796346	0.783	0.176	0	Cancer_cell1	Asah1
0	0.795371	0.753	0.127	0	Cancer_cell1	Lrp1
0	0.793833	0.861	0.286	0	Cancer_cell1	Slc6a6
0	0.790703	0.824	0.256	0	Cancer_cell1	Atp6v1a
0	0.789089	0.586	0.039	0	Cancer_cell1	Abcd2
0	0.785524	0.599	0.073	0	Cancer_cell1	Klhdc4
0	0.784312	0.585	0.022	0	Cancer_cell1	Lrp12
0	0.777601	0.952	0.533	0	Cancer_cell1	Atp6v1g1
0	0.772757	0.749	0.158	0	Cancer_cell1	Gusb
0	0.770882	0.944	0.525	0	Cancer_cell1	Rps27l
0	0.768101	0.71	0.155	0	Cancer_cell1	Zfp703
0	0.767907	0.627	0.037	0	Cancer_cell1	Pla2g15
0	0.765533	0.804	0.236	0	Cancer_cell1	Soat1
0	0.763	0.956	0.576	0	Cancer_cell1	Canx
0	0.762778	0.863	0.254	0	Cancer_cell1	Bcl2a1b
0	0.762557	0.765	0.188	0	Cancer_cell1	Itpripl2
0	0.759363	0.646	0.175	0	Cancer_cell1	H2-DMb1
0	0.758842	0.937	0.509	0	Cancer_cell1	Atp6v1e1
0	0.758722	0.7	0.237	0	Cancer_cell1	Chka
0	0.75866	0.865	0.362	0	Cancer_cell1	Xbp1
0	0.756306	0.779	0.25	0	Cancer_cell1	Fam96a
0	0.756074	0.834	0.21	0	Cancer_cell1	Ctsh
0	0.755981	0.884	0.393	0	Cancer_cell1	Cxcl2
0	0.752951	0.829	0.281	0	Cancer_cell1	Scarb2
0	0.749909	0.742	0.227	0	Cancer_cell1	Serpinb6a
0	0.748971	0.664	0.236	0	Cancer_cell1	Phlda1
0	0.748935	0.716	0.16	0	Cancer_cell1	Dhrs3
0	0.745553	0.972	0.703	0	Cancer_cell1	Gabarap
0	0.743592	0.598	0.031	0	Cancer_cell1	Slamf9
0	0.740901	0.696	0.119	0	Cancer_cell1	Blvra
0	0.73509	0.705	0.135	0	Cancer_cell1	F11r
0	0.734855	0.603	0.053	0	Cancer_cell1	Cebpa
0	0.732759	0.573	0.012	0	Cancer_cell1	Tfec
0	0.732577	0.346	0.062	0	Cancer_cell1	Cxcl1
0	0.729505	0.793	0.39	0	Cancer_cell1	Malt1
0	0.729372	0.484	0.061	0	Cancer_cell1	Serpine1
0	0.727218	0.646	0.071	0	Cancer_cell1	Sulf2
0	0.727068	0.993	0.412	0	Cancer_cell1	Tyrobp
0	0.726275	0.634	0.074	0	Cancer_cell1	F10
0	0.726124	0.702	0.149	0	Cancer_cell1	Comt
0	0.721797	0.746	0.215	0	Cancer_cell1	Nampt
0	0.72064	0.758	0.164	0	Cancer_cell1	Ncf1
0	0.71644	0.852	0.358	0	Cancer_cell1	Gpcpd1
0	0.711237	0.518	0.025	0	Cancer_cell1	Trem2
0	0.710128	0.607	0.096	0	Cancer_cell1	Nrp2
0	0.70975	0.554	0.102	0	Cancer_cell1	Mt2
0	0.707764	0.543	0.026	0	Cancer_cell1	Pparg
0	0.704614	0.825	0.243	0	Cancer_cell1	Sla
0	0.703831	0.439	0.107	0	Cancer_cell1	Fn1
0	0.701132	0.933	0.404	0	Cancer_cell1	Fosb
0	0.699655	0.865	0.308	0	Cancer_cell1	Gngt2
0	0.698352	0.623	0.106	0	Cancer_cell1	Fcgrt
0	0.698248	0.435	0.008	0	Cancer_cell1	Ang2
0	0.695611	0.775	0.266	0	Cancer_cell1	Etfb
0	0.694792	0.595	0.093	0	Cancer_cell1	Hmox1
0	0.692106	0.606	0.056	0	Cancer_cell1	Tbc1d9
0	0.692104	0.429	0.027	0	Cancer_cell1	Acaa1b
0	0.691946	0.835	0.32	0	Cancer_cell1	Atp6ap2
0	0.690845	0.949	0.33	0	Cancer_cell1	Msrb1
0	0.686369	0.825	0.334	0	Cancer_cell1	Camk2d
0	0.682535	0.653	0.14	0	Cancer_cell1	Acox1
0	0.680567	0.495	0.037	0	Cancer_cell1	Gatm
0	0.680023	0.897	0.212	0	Cancer_cell1	Alox5ap
0	0.6738	0.687	0.185	0	Cancer_cell1	Cdc42ep3
0	0.670558	0.818	0.265	0	Cancer_cell1	Capg
0	0.668967	0.519	0.086	0	Cancer_cell1	Pcyox1
0	0.668137	0.905	0.386	0	Cancer_cell1	Lamp2
0	0.666862	0.808	0.286	0	Cancer_cell1	Lamtor4
0	0.666498	0.837	0.36	0	Cancer_cell1	M6pr
0	0.660727	0.874	0.453	0	Cancer_cell1	Tmem14c
0	0.659849	0.724	0.264	0	Cancer_cell1	Acp5
0	0.655385	0.519	0.043	0	Cancer_cell1	Clmp
0	0.65194	0.691	0.189	0	Cancer_cell1	Tgfbr1
0	0.648774	0.973	0.705	0	Cancer_cell1	Arpc5
0	0.648713	0.66	0.133	0	Cancer_cell1	Unc119
0	0.646942	0.572	0.052	0	Cancer_cell1	Ms4a6d
0	0.645725	0.927	0.551	0	Cancer_cell1	Tmed5
0	0.645374	0.632	0.12	0	Cancer_cell1	Sdc3
0	0.643521	0.443	0.04	0	Cancer_cell1	Il1a
0	0.643361	0.753	0.272	0	Cancer_cell1	Nus1
0	0.642003	0.818	0.319	0	Cancer_cell1	Atp6v0d1
0	0.638973	0.78	0.235	0	Cancer_cell1	Cd84
0	0.636735	0.984	0.681	0	Cancer_cell1	Lcp1
0	0.636003	0.491	0.013	0	Cancer_cell1	Kcnn3
0	0.63481	0.667	0.156	0	Cancer_cell1	Snx1
0	0.631275	0.48	0.075	0	Cancer_cell1	Lepr
0	0.630626	0.69	0.176	0	Cancer_cell1	Atp6v1c1
0	0.628677	0.605	0.095	0	Cancer_cell1	Dapk1
0	0.627781	0.906	0.445	0	Cancer_cell1	Prdx5
0	0.62546	0.96	0.659	0	Cancer_cell1	Capza2
0	0.623346	0.875	0.416	0	Cancer_cell1	Ywhah
0	0.621715	0.539	0.033	0	Cancer_cell1	Tbxas1
0	0.621703	0.689	0.155	0	Cancer_cell1	Mpp1
0	0.619292	0.718	0.106	0	Cancer_cell1	Cd300lf
0	0.618393	0.503	0.073	0	Cancer_cell1	Ccl3
0	0.616119	0.417	0.082	0	Cancer_cell1	Tnf
0	0.612639	0.688	0.115	0	Cancer_cell1	Pygl
0	0.612622	0.635	0.139	0	Cancer_cell1	Plekhb2
0	0.612051	0.968	0.748	0	Cancer_cell1	mt-Nd3
0	0.610799	0.796	0.292	0	Cancer_cell1	Ctsl
0	0.60608	0.597	0.131	0	Cancer_cell1	Aig1
0	0.605062	0.676	0.135	0	Cancer_cell1	Csf2ra
0	0.604809	0.487	0.143	0	Cancer_cell1	Abca1
0	0.604777	0.433	0.035	0	Cancer_cell1	Msr1
0	0.604487	0.965	0.726	0	Cancer_cell1	Cox6b1
0	0.6044	0.584	0.112	0	Cancer_cell1	Frmd4a
0	0.602227	0.885	0.461	0	Cancer_cell1	Cap1
0	0.602065	0.524	0.022	0	Cancer_cell1	Npl
0	0.601928	0.986	0.769	0	Cancer_cell1	Hsp90b1
0	0.599878	0.894	0.499	0	Cancer_cell1	Tbca
0	0.598655	0.725	0.236	0	Cancer_cell1	Actn1
0	0.597411	0.366	0.034	0	Cancer_cell1	Fabp4
0	0.596557	0.89	0.424	0	Cancer_cell1	Cdkn1a
0	0.593853	0.533	0.057	0	Cancer_cell1	Sh3pxd2b
0	0.592021	0.931	0.512	0	Cancer_cell1	Sat1
0	0.591866	0.485	0.03	0	Cancer_cell1	Adgre1
0	0.591825	0.723	0.224	0	Cancer_cell1	Fam129a
0	0.59172	0.445	0.063	0	Cancer_cell1	Egr2
0	0.59079	0.614	0.138	0	Cancer_cell1	Pros1
0	0.590391	0.642	0.17	0	Cancer_cell1	Ddhd1
0	0.586508	0.753	0.28	0	Cancer_cell1	H2-DMa
0	0.586265	0.737	0.264	0	Cancer_cell1	Rnh1
0	0.583284	0.778	0.309	0	Cancer_cell1	Rbm7
0	0.580681	0.455	0.01	0	Cancer_cell1	Slc9a4
0	0.579167	0.592	0.1	0	Cancer_cell1	Tcirg1
0	0.578497	0.683	0.178	0	Cancer_cell1	Prcp
0	0.577459	0.74	0.308	0	Cancer_cell1	Naa50
0	0.575402	0.373	0.008	0	Cancer_cell1	Cidec
0	0.570694	0.578	0.15	0	Cancer_cell1	Lima1
0	0.570036	0.649	0.162	0	Cancer_cell1	Tmbim1
0	0.569533	0.43	0.012	0	Cancer_cell1	Siglecf
0	0.564236	0.782	0.254	0	Cancer_cell1	Mapk3
0	0.563873	0.529	0.083	0	Cancer_cell1	Afap1
0	0.562636	0.279	0.012	0	Cancer_cell1	Nov
0	0.560657	0.946	0.657	0	Cancer_cell1	Clta
0	0.558413	0.532	0.072	0	Cancer_cell1	Plekhm2
0	0.558392	0.634	0.123	0	Cancer_cell1	Pld4
0	0.557222	0.471	0.026	0	Cancer_cell1	Fpr1
0	0.556922	0.476	0.034	0	Cancer_cell1	Mitf
0	0.556444	0.715	0.263	0	Cancer_cell1	Trim25
0	0.55592	0.671	0.189	0	Cancer_cell1	Diaph2
0	0.554767	0.607	0.162	0	Cancer_cell1	Vat1
0	0.553847	0.933	0.526	0	Cancer_cell1	Taldo1
0	0.552045	0.593	0.12	0	Cancer_cell1	Mgll
0	0.551545	0.826	0.204	0	Cancer_cell1	Spi1
0	0.550229	0.868	0.473	0	Cancer_cell1	Vdac2
0	0.550021	0.443	0.048	0	Cancer_cell1	Adcy3
0	0.549522	0.451	0.045	0	Cancer_cell1	Adarb1
0	0.549515	0.589	0.131	0	Cancer_cell1	Samd8
0	0.548571	0.51	0.109	0	Cancer_cell1	Rasgef1b
0	0.547981	0.915	0.568	0	Cancer_cell1	Ctnnb1
0	0.547032	0.638	0.198	0	Cancer_cell1	Klhl9
0	0.546555	0.72	0.158	0	Cancer_cell1	Slc15a3
0	0.544651	0.585	0.067	0	Cancer_cell1	Clec4a3
0	0.541801	0.783	0.239	0	Cancer_cell1	Trib1
0	0.541068	0.925	0.631	0	Cancer_cell1	Slc25a5
0	0.540923	0.573	0.114	0	Cancer_cell1	Gpr137b
0	0.539987	0.877	0.382	0	Cancer_cell1	Itgb2
0	0.538909	0.549	0.113	0	Cancer_cell1	Abcc5
0	0.537608	0.842	0.393	0	Cancer_cell1	P4hb
0	0.535929	0.674	0.141	0	Cancer_cell1	Hvcn1
0	0.534791	0.97	0.718	0	Cancer_cell1	Tmbim6
0	0.533659	0.708	0.248	0	Cancer_cell1	Chp1
0	0.533094	0.506	0.066	0	Cancer_cell1	Gab2
0	0.532106	0.642	0.172	0	Cancer_cell1	Evl
0	0.531408	0.774	0.325	0	Cancer_cell1	Cmpk1
0	0.528815	0.583	0.138	0	Cancer_cell1	Qdpr
0	0.527033	0.88	0.469	0	Cancer_cell1	Ptp4a1
0	0.52663	0.918	0.549	0	Cancer_cell1	Rrbp1
0	0.52584	0.499	0.047	0	Cancer_cell1	Renbp
0	0.52528	0.572	0.106	0	Cancer_cell1	Dnase2a
0	0.525074	0.504	0.056	0	Cancer_cell1	Fcgr4
0	0.52335	0.896	0.504	0	Cancer_cell1	Uqcr11
0	0.519988	0.931	0.545	0	Cancer_cell1	Aplp2
0	0.518053	0.774	0.33	0	Cancer_cell1	Tkt
0	0.517009	0.642	0.171	0	Cancer_cell1	Mfsd1
0	0.516636	0.483	0.044	0	Cancer_cell1	Tmem106a
0	0.515977	0.652	0.193	0	Cancer_cell1	Nfil3
0	0.50948	0.634	0.179	0	Cancer_cell1	Rragc
0	0.50863	0.455	0.043	0	Cancer_cell1	Tlr7
0	0.508298	0.752	0.313	0	Cancer_cell1	Pon2
0	0.508012	0.627	0.162	0	Cancer_cell1	Sgpl1
0	0.507856	0.764	0.248	0	Cancer_cell1	Slpi
0	0.507282	0.804	0.386	0	Cancer_cell1	Cops9
0	0.506483	0.617	0.089	0	Cancer_cell1	Il1rn
0	0.506416	0.607	0.139	0	Cancer_cell1	Cttnbp2nl
0	0.506245	0.457	0.124	0	Cancer_cell1	Slc5a3
0	0.506159	0.493	0.098	0	Cancer_cell1	Phgdh
0	0.506135	0.955	0.603	0	Cancer_cell1	Picalm
0	0.505948	0.942	0.63	0	Cancer_cell1	Sh3glb1
0	0.505615	0.507	0.118	0	Cancer_cell1	Lap3
0	0.504812	0.832	0.409	0	Cancer_cell1	Rtn3
0	0.50225	0.428	0.032	0	Cancer_cell1	Cib2
0	0.501239	0.996	0.907	0	Cancer_cell1	Hspa8
0	0.500157	0.42	0.042	0	Cancer_cell1	Bhlhe41
0	0.499211	0.858	0.344	0	Cancer_cell1	Atf3
0	0.498386	0.73	0.231	0	Cancer_cell1	Cyth4
0	0.496507	0.436	0.023	0	Cancer_cell1	Sh2d1b1
0	0.49541	0.427	0.022	0	Cancer_cell1	Cd200r4
0	0.492079	0.432	0.039	0	Cancer_cell1	Eepd1
0	0.491367	0.497	0.102	0	Cancer_cell1	Sowahc
0	0.489282	0.359	0.009	0	Cancer_cell1	Ang4
0	0.488988	0.696	0.187	0	Cancer_cell1	Ramp1
0	0.488724	0.457	0.049	0	Cancer_cell1	Clec4a2
0	0.488433	0.498	0.049	0	Cancer_cell1	Csf2rb2
0	0.484399	0.723	0.267	0	Cancer_cell1	AU020206
0	0.483672	0.759	0.304	0	Cancer_cell1	Gltp
0	0.48272	0.844	0.38	0	Cancer_cell1	Bhlhe40
0	0.4827	0.539	0.096	0	Cancer_cell1	Tmem154
0	0.482527	0.374	0.016	0	Cancer_cell1	Fcor
0	0.481715	0.52	0.093	0	Cancer_cell1	Frrs1
0	0.481577	0.154	0.005	0	Cancer_cell1	Marco
0	0.48042	0.48	0.096	0	Cancer_cell1	Noct
0	0.479973	0.56	0.171	0	Cancer_cell1	Hist1h2bc
0	0.477604	0.587	0.091	0	Cancer_cell1	Pilra
0	0.477424	0.51	0.067	0	Cancer_cell1	Rab32
0	0.475738	0.672	0.233	0	Cancer_cell1	Hcfc1r1
0	0.475097	0.557	0.137	0	Cancer_cell1	Hnrnpll
0	0.47313	0.58	0.092	0	Cancer_cell1	C5ar1
0	0.473104	0.683	0.246	0	Cancer_cell1	Trappc2l
0	0.46998	0.383	0.048	0	Cancer_cell1	Cox6b2
0	0.469349	0.839	0.284	0	Cancer_cell1	Rnf149
0	0.469054	0.592	0.153	0	Cancer_cell1	Fndc3b
0	0.468779	0.989	0.584	0	Cancer_cell1	Cebpb
0	0.468569	0.746	0.305	0	Cancer_cell1	Fuca1
0	0.467275	0.489	0.09	0	Cancer_cell1	Olfm1
0	0.464492	0.639	0.241	0	Cancer_cell1	Cpeb4
0	0.463932	0.467	0.055	0	Cancer_cell1	Amz1
0	0.462057	0.41	0.063	0	Cancer_cell1	Ifi207
0	0.459206	1	0.999	0	Cancer_cell1	Actb
0	0.459087	0.52	0.095	0	Cancer_cell1	Gsto1
0	0.458275	0.54	0.122	0	Cancer_cell1	Neu1
0	0.455026	0.611	0.199	0	Cancer_cell1	Fbxl5
0	0.455005	0.545	0.126	0	Cancer_cell1	Npc1
0	0.454734	0.521	0.107	0	Cancer_cell1	Rcbtb2
0	0.454568	0.638	0.21	0	Cancer_cell1	Tpp1
0	0.452511	0.672	0.235	0	Cancer_cell1	Rnf13
0	0.452292	0.529	0.137	0	Cancer_cell1	Myo5a
0	0.452255	0.953	0.666	0	Cancer_cell1	Neat1
0	0.452041	0.66	0.233	0	Cancer_cell1	Mtss1
0	0.451928	0.422	0.049	0	Cancer_cell1	Deptor
0	0.450737	0.68	0.256	0	Cancer_cell1	Mrpl14
0	0.450313	0.376	0.037	0	Cancer_cell1	Angptl4
0	0.44928	0.993	0.913	0	Cancer_cell1	Cox4i1
0	0.446839	0.632	0.223	0	Cancer_cell1	Etfa
0	0.444767	0.277	0.036	0	Cancer_cell1	Xlr
0	0.443526	0.617	0.203	0	Cancer_cell1	Cpt1a
0	0.443419	0.97	0.717	0	Cancer_cell1	Npc2
0	0.441885	0.612	0.212	0	Cancer_cell1	Kmt5a
0	0.440845	0.54	0.127	0	Cancer_cell1	Nucb2
0	0.438302	0.431	0.078	0	Cancer_cell1	Dhrs7b
0	0.435864	0.54	0.133	0	Cancer_cell1	Gyg
0	0.434773	0.988	0.845	0	Cancer_cell1	Ybx1
0	0.434253	0.718	0.282	0	Cancer_cell1	Adam17
0	0.433449	0.451	0.076	0	Cancer_cell1	Ppt2
0	0.43323	0.446	0.06	0	Cancer_cell1	P2ry14
0	0.432925	0.485	0.097	0	Cancer_cell1	Asph
0	0.432857	0.327	0.031	0	Cancer_cell1	Ccdc80
0	0.431099	0.558	0.175	0	Cancer_cell1	Klf10
0	0.430577	0.374	0.08	0	Cancer_cell1	Prdm1
0	0.42799	0.533	0.142	0	Cancer_cell1	Ggh
0	0.427204	0.485	0.089	0	Cancer_cell1	Nln
0	0.426612	0.768	0.252	0	Cancer_cell1	Tgm2
0	0.424736	0.476	0.1	0	Cancer_cell1	Atp6v0a1
0	0.421382	0.778	0.241	0	Cancer_cell1	Gsr
0	0.420987	0.436	0.067	0	Cancer_cell1	Rxra
0	0.420067	0.432	0.067	0	Cancer_cell1	Slc36a4
0	0.418941	0.316	0.009	0	Cancer_cell1	Ms4a8a
0	0.41808	0.484	0.065	0	Cancer_cell1	Lair1
0	0.416951	0.416	0.058	0	Cancer_cell1	Slc16a10
0	0.414107	0.315	0.006	0	Cancer_cell1	Mcoln3
0	0.41321	0.43	0.053	0	Cancer_cell1	Aldh3b1
0	0.412018	0.918	0.276	0	Cancer_cell1	Ncf2
0	0.411333	0.576	0.174	0	Cancer_cell1	Znhit1
0	0.409646	0.342	0.023	0	Cancer_cell1	Ahnak2
0	0.409443	0.368	0.02	0	Cancer_cell1	Tlr8
0	0.409067	0.474	0.102	0	Cancer_cell1	Acaa1a
0	0.408579	0.597	0.184	0	Cancer_cell1	Tmem189
0	0.408401	0.53	0.114	0	Cancer_cell1	Trpv2
0	0.408081	0.325	0.01	0	Cancer_cell1	C530008M17Rik
0	0.407754	0.598	0.206	0	Cancer_cell1	Atxn1
0	0.407638	0.363	0.01	0	Cancer_cell1	Prune2
0	0.406298	0.585	0.134	0	Cancer_cell1	C3
0	0.404823	0.566	0.171	0	Cancer_cell1	Hpcal1
0	0.403841	0.437	0.089	0	Cancer_cell1	Plcb1
0	0.403761	0.523	0.133	0	Cancer_cell1	Zfand2a
0	0.401922	0.413	0.051	0	Cancer_cell1	Naip2
0	0.400106	0.462	0.086	0	Cancer_cell1	Ralgds
0	0.399924	0.505	0.153	0	Cancer_cell1	Blvrb
0	0.399157	0.469	0.067	0	Cancer_cell1	Havcr2
0	0.395932	0.563	0.185	0	Cancer_cell1	Tmed3
0	0.395556	0.44	0.055	0	Cancer_cell1	Scimp
0	0.394208	0.485	0.107	0	Cancer_cell1	Stxbp2
0	0.394089	0.442	0.083	0	Cancer_cell1	Pqlc3
0	0.393375	0.455	0.062	0	Cancer_cell1	Dram1
0	0.393304	0.461	0.12	0	Cancer_cell1	Hk2
0	0.387914	0.483	0.115	0	Cancer_cell1	Vwa5a
0	0.386993	0.529	0.158	0	Cancer_cell1	Slc39a1
0	0.385614	0.596	0.193	0	Cancer_cell1	Plk3
0	0.384703	0.579	0.193	0	Cancer_cell1	Atp6ap1
0	0.384447	0.342	0.036	0	Cancer_cell1	Lsr
0	0.382589	0.334	0.054	0	Cancer_cell1	Rab7b
0	0.382233	0.328	0.019	0	Cancer_cell1	Perp
0	0.382035	1	1	0	Cancer_cell1	Tmsb4x
0	0.382011	0.446	0.1	0	Cancer_cell1	Plin3
0	0.38128	0.464	0.104	0	Cancer_cell1	Wdfy3
0	0.37962	0.492	0.139	0	Cancer_cell1	Hsd17b4
0	0.377753	0.479	0.119	0	Cancer_cell1	Ccdc86
0	0.376649	0.448	0.091	0	Cancer_cell1	Stom
0	0.375229	0.41	0.087	0	Cancer_cell1	Csf1r
0	0.373437	0.614	0.2	0	Cancer_cell1	Rab11fip1
0	0.373159	0.396	0.067	0	Cancer_cell1	Fnip2
0	0.372464	0.337	0.01	0	Cancer_cell1	Rnf180
0	0.371703	0.413	0.079	0	Cancer_cell1	Acads
0	0.367866	0.444	0.112	0	Cancer_cell1	Fbxo30
0	0.36703	0.37	0.033	0	Cancer_cell1	Alox5
0	0.365808	0.404	0.064	0	Cancer_cell1	Pon3
0	0.365248	0.469	0.128	0	Cancer_cell1	Abhd5
0	0.363892	0.386	0.03	0	Cancer_cell1	Arl11
0	0.361872	0.483	0.137	0	Cancer_cell1	Dnajb14
0	0.361007	0.408	0.052	0	Cancer_cell1	Klra2
0	0.360968	0.517	0.096	0	Cancer_cell1	Fgr
0	0.359318	0.499	0.109	0	Cancer_cell1	Osm
0	0.357338	0.374	0.05	0	Cancer_cell1	Tnfrsf21
0	0.357063	0.601	0.13	0	Cancer_cell1	Nfam1
0	0.356742	0.413	0.084	0	Cancer_cell1	Nagk
0	0.356644	0.365	0.046	0	Cancer_cell1	B3gnt7
0	0.355992	0.413	0.081	0	Cancer_cell1	Tep1
0	0.355595	0.503	0.131	0	Cancer_cell1	Ubash3b
0	0.355247	0.383	0.067	0	Cancer_cell1	Dse
0	0.355071	0.426	0.111	0	Cancer_cell1	Mgst3
0	0.354324	0.424	0.081	0	Cancer_cell1	Rp2
0	0.354314	0.383	0.047	0	Cancer_cell1	Tlr4
0	0.353777	0.436	0.085	0	Cancer_cell1	1600014C10Rik
0	0.353191	0.425	0.095	0	Cancer_cell1	Plod3
0	0.352161	0.575	0.111	0	Cancer_cell1	Ccr1
0	0.35162	0.382	0.064	0	Cancer_cell1	Mtm1
0	0.351374	0.355	0.053	0	Cancer_cell1	Plekhg1
0	0.350616	0.372	0.073	0	Cancer_cell1	Itgb5
0	0.349242	0.249	0.015	0	Cancer_cell1	Ffar2
0	0.347609	0.36	0.064	0	Cancer_cell1	Dip2c
0	0.346624	0.366	0.051	0	Cancer_cell1	Slc38a6
0	0.345436	0.532	0.148	0	Cancer_cell1	Abr
0	0.345226	0.424	0.087	0	Cancer_cell1	2022-03-01
0	0.344986	0.337	0.052	0	Cancer_cell1	Kctd12b
0	0.344416	0.371	0.069	0	Cancer_cell1	Spns1
0	0.344338	0.379	0.062	0	Cancer_cell1	Bcar3
0	0.344002	0.538	0.155	0	Cancer_cell1	Cd274
0	0.342784	0.411	0.077	0	Cancer_cell1	Rbm47
0	0.342438	0.262	0.01	0	Cancer_cell1	Sema3e
0	0.340619	0.289	0.008	0	Cancer_cell1	Flvcr2
0	0.339073	0.406	0.079	0	Cancer_cell1	Acp2
0	0.338344	0.277	0.01	0	Cancer_cell1	Slc39a2
0	0.337839	0.374	0.059	0	Cancer_cell1	Dpp7
0	0.337488	0.35	0.059	0	Cancer_cell1	Prr5l
0	0.334057	0.27	0.022	0	Cancer_cell1	Acot1
0	0.330765	0.344	0.055	0	Cancer_cell1	Bckdhb
0	0.330342	0.364	0.073	0	Cancer_cell1	Tubb6
0	0.329673	0.332	0.054	0	Cancer_cell1	Sh3tc1
0	0.32909	0.353	0.047	0	Cancer_cell1	Ftl1-ps1
0	0.327795	0.282	0.017	0	Cancer_cell1	Rab3il1
0	0.327678	0.34	0.063	0	Cancer_cell1	4931406C07Rik
0	0.325861	0.425	0.093	0	Cancer_cell1	Il13ra1
0	0.324561	0.268	0.018	0	Cancer_cell1	Ffar4
0	0.32328	0.286	0.02	0	Cancer_cell1	Vdr
0	0.323195	0.474	0.127	0	Cancer_cell1	Fam105a
0	0.322278	0.467	0.103	0	Cancer_cell1	Btk
0	0.320227	0.355	0.056	0	Cancer_cell1	Uap1l1
0	0.319319	0.326	0.028	0	Cancer_cell1	Pla2g4a
0	0.31907	0.336	0.055	0	Cancer_cell1	C2cd2l
0	0.318843	0.274	0.024	0	Cancer_cell1	Zranb3
0	0.317378	0.493	0.13	0	Cancer_cell1	Rab20
0	0.315583	0.363	0.066	0	Cancer_cell1	Igsf8
0	0.31525	0.353	0.064	0	Cancer_cell1	Dnase1l1
0	0.312388	0.448	0.114	0	Cancer_cell1	Fuca2
0	0.311516	0.435	0.088	0	Cancer_cell1	Pirb
0	0.311467	0.245	0.004	0	Cancer_cell1	Gm41307
0	0.308296	0.396	0.084	0	Cancer_cell1	Casp1
0	0.306741	0.322	0.035	0	Cancer_cell1	Cd200r1
0	0.30527	0.316	0.037	0	Cancer_cell1	Naip5
0	0.304338	0.377	0.073	0	Cancer_cell1	Cln3
0	0.30351	0.196	0.014	0	Cancer_cell1	Ch25h
0	0.302572	0.267	0.017	0	Cancer_cell1	Gmpr
0	0.302171	0.319	0.036	0	Cancer_cell1	Rab44
0	0.302008	0.384	0.077	0	Cancer_cell1	Gba
0	0.30104	0.307	0.04	0	Cancer_cell1	Gm44751
0	0.300886	0.258	0.011	0	Cancer_cell1	Fcgr1
0	0.299003	0.286	0.023	0	Cancer_cell1	Mfsd12
0	0.295805	0.226	0.008	0	Cancer_cell1	Ear6
0	0.294347	0.296	0.046	0	Cancer_cell1	Reps2
0	0.291999	0.22	0.004	0	Cancer_cell1	Kcnip4
0	0.290605	0.299	0.036	0	Cancer_cell1	Kynu
0	0.288015	0.251	0.023	0	Cancer_cell1	C77080
0	0.287856	0.263	0.015	0	Cancer_cell1	Ttyh2
0	0.28718	0.284	0.043	0	Cancer_cell1	Gpr155
0	0.282546	0.768	0.275	0	Cancer_cell1	Syk
0	0.282058	0.331	0.059	0	Cancer_cell1	Nek6
0	0.277522	0.242	0.02	0	Cancer_cell1	Pex11a
0	0.275212	0.24	0.021	0	Cancer_cell1	Aldoc
0	0.27521	0.263	0.026	0	Cancer_cell1	Pik3r6
0	0.274363	0.326	0.064	0	Cancer_cell1	Dock7
0	0.273468	0.399	0.081	0	Cancer_cell1	Hacd4
0	0.273233	0.273	0.033	0	Cancer_cell1	Gas2l3
0	0.271614	0.288	0.032	0	Cancer_cell1	Tmem86a
0	0.270223	0.212	0.006	0	Cancer_cell1	Nrg4
0	0.270091	0.259	0.017	0	Cancer_cell1	Myo7a
0	0.269127	0.596	0.184	0	Cancer_cell1	Gcnt2
0	0.268162	0.261	0.024	0	Cancer_cell1	Aifm2
0	0.267801	0.293	0.043	0	Cancer_cell1	Fblim1
0	0.267483	0.254	0.017	0	Cancer_cell1	Snx24
0	0.266219	0.344	0.062	0	Cancer_cell1	Fgd4
0	0.261018	0.291	0.043	0	Cancer_cell1	Man1c1
0	0.260578	0.41	0.094	0	Cancer_cell1	Hck
0	0.259626	0.177	0.003	0	Cancer_cell1	Htr2c
0	0.257949	0.421	0.087	0	Cancer_cell1	Pkib
0	0.255305	0.228	0.006	0	Cancer_cell1	Rarres1
0	0.252564	0.259	0.036	0	Cancer_cell1	Spire1
0	0.251886	0.218	0.01	0	Cancer_cell1	Fmn1
0	-0.262565	0.564	0.152	0	Cancer_cell1	Trem1
0	-0.528851	0.964	0.984	0	Cancer_cell1	Ubb
0	-0.536711	0.995	0.998	0	Cancer_cell1	Eif1
0	-0.554382	0.994	0.971	0	Cancer_cell1	Rpl34
0	-0.583842	0.989	0.953	0	Cancer_cell1	Rpl36
0	-0.657593	0.989	0.961	0	Cancer_cell1	Rps3
0	-0.659978	1	0.999	0	Cancer_cell1	Tpt1
0	-0.663421	0.995	0.976	0	Cancer_cell1	Rpl30
0	-0.671274	0.986	0.952	0	Cancer_cell1	Rps6
0	-0.695265	0.994	0.976	0	Cancer_cell1	Rps23
0	-0.697342	0.991	0.958	0	Cancer_cell1	Rpl11
0	-0.698342	0.997	0.972	0	Cancer_cell1	Rpl19
0	-0.705783	0.998	0.986	0	Cancer_cell1	Rps16
0	-0.706378	0.995	0.965	0	Cancer_cell1	Rpl8
0	-0.760006	0.986	0.967	0	Cancer_cell1	Rpl18
0	-0.785056	1	0.98	0	Cancer_cell1	Rpl13
0	-0.790821	0.999	0.984	0	Cancer_cell1	Rps24
0	-0.801454	0.998	0.978	0	Cancer_cell1	Rpl27a
0	-0.85436	0.988	0.957	0	Cancer_cell1	Rps7
0	-0.865539	0.99	0.982	0	Cancer_cell1	Rpl9
0	-0.867984	0.994	0.967	0	Cancer_cell1	Rps15a
0	-0.875445	0.799	0.856	0	Cancer_cell1	Sub1
0	-0.880712	0.935	0.932	0	Cancer_cell1	Uba52
0	-0.902279	0.994	0.977	0	Cancer_cell1	Rpl18a
0	-0.96021	0.08	0.496	0	Cancer_cell1	Ppp1r16b
0	-0.989874	0.757	0.892	0	Cancer_cell1	Btg2
0	-0.994911	0.982	0.961	0	Cancer_cell1	Rpl21
0	-1.11631	0.198	0.644	0	Cancer_cell1	Zcchc11
0	-1.14001	0.991	0.95	0	Cancer_cell1	Rpl12
0	-1.1557	0.099	0.502	0	Cancer_cell1	Ltb
0	-1.16644	0.215	0.642	0	Cancer_cell1	Smad7
0	-1.17102	0.187	0.61	0	Cancer_cell1	Adgre5
0	-1.18444	0.993	0.992	0	Cancer_cell1	Rps27
0	-1.20157	0.081	0.571	0	Cancer_cell1	Arap2
0	-1.24704	0.121	0.642	0	Cancer_cell1	Ablim1
0	-1.27567	0.104	0.603	0	Cancer_cell1	Gimap6
0	-1.43147	0.858	0.952	0	Cancer_cell1	Srgn
0	-1.6164	0.108	0.592	0	Cancer_cell1	S1pr1
0	-1.74368	0.133	0.591	0	Cancer_cell1	Satb1
0	-1.74995	0.156	0.798	0	Cancer_cell1	Ets1
0	-1.79829	0.297	0.755	0	Cancer_cell1	Vps37b
6.16e-308	0.435536	0.695	0.28	1.25e-303	Cancer_cell1	Mrpl51
6.44e-308	-0.763461	0.987	0.943	1.31e-303	Cancer_cell1	Rpl5
6.69e-308	0.341448	0.358	0.075	1.36e-303	Cancer_cell1	Cfp
9.51e-308	-0.967956	0.081	0.483	1.93e-303	Cancer_cell1	Gimap4
5.09e-307	-0.662059	0.997	0.964	1.03e-302	Cancer_cell1	Rps4x
1.32e-306	0.288055	0.366	0.082	2.67e-302	Cancer_cell1	Amdhd2
3.26e-306	0.380044	0.537	0.171	6.61e-302	Cancer_cell1	Capn1
3.49e-306	0.628959	0.222	0.027	7.09e-302	Cancer_cell1	Apoc1
4.87e-306	-0.594128	0.998	0.988	9.89e-302	Cancer_cell1	Rps29
6.39e-306	0.362216	0.494	0.147	1.3e-301	Cancer_cell1	Mapk6
1.01e-305	0.398087	0.624	0.225	2.04e-301	Cancer_cell1	Casp8
1.92e-305	0.425776	0.988	0.946	3.9e-301	Cancer_cell1	Serf2
2.02e-305	0.586503	0.855	0.466	4.1e-301	Cancer_cell1	Sqstm1
2.52e-305	0.404415	0.624	0.22	5.11e-301	Cancer_cell1	Prkcd
6.7e-304	-0.526511	0.996	0.995	1.36e-299	Cancer_cell1	H3f3b
1.07e-303	0.433301	0.739	0.318	2.16e-299	Cancer_cell1	Txnrd1
1.78e-303	0.746755	0.194	0.018	3.61e-299	Cancer_cell1	H2-M2
2.38e-303	0.529142	0.888	0.537	4.82e-299	Cancer_cell1	Aldoa
7.38e-303	0.30933	0.463	0.124	1.5e-298	Cancer_cell1	Pnpla7
3.43e-302	0.443882	0.632	0.241	6.96e-298	Cancer_cell1	Acadm
2.12e-301	0.397171	0.621	0.223	4.31e-297	Cancer_cell1	Iqsec1
6.66e-301	0.502413	0.896	0.536	1.35e-296	Cancer_cell1	Pitpna
1.11e-300	0.342028	0.484	0.14	2.24e-296	Cancer_cell1	Galnt7
5.13e-300	0.412323	0.509	0.16	1.04e-295	Cancer_cell1	Myo9a
3.38e-297	0.358392	0.584	0.202	6.86e-293	Cancer_cell1	Ugp2
4.6e-297	0.327888	0.457	0.128	9.33e-293	Cancer_cell1	Alas1
[truncated: 14,609 more rows]

## Sheet: Figure 1f
Figure 1f
cell number	B_cells	Dendritic_cells	Macrophages	Neutrophils	NK_cells	Plasmacytoid_dendritic_cells	T_cells_activated	T_cells_exhausted
K	437	168	314	535	271	10	1829	557
KL	1316	259	302	366	430	86	867	1380

## Sheet: Figure 1g
Figure 1g
Ctla4_T_cells_exhausted				Tcf7_T_cells_activated
	Ctla4_exp	orig.ident			Tcf7_exp	orig.ident
AAACCCAGTATGGTAA	0	BX1		AAACCCACAGATTAAG	1.12153	BX1
AAACGCTAGTGCCGAA	1.35332	BX1		AAACGAACACTGAATC	1.53837	BX1
AAACGCTTCGCGGACT	2.52739	BX1		AAACGCTCAGTCAGAG	1.17717	BX1
AAAGAACAGTTTGCTG	1.49131	BX1		AAACGCTCATGCGTGC	1.22423	BX1
AAAGTCCGTATCCTTT	0	BX1		AAAGAACAGTTGCTCA	0.890509	BX1
AAAGTGATCCTGCTAC	0	BX1		AAAGAACCAAGATCCT	2.14604	BX1
AAATGGAGTGTTAGCT	2.26701	BX1		AAAGAACGTGAGACGT	2.23062	BX1
AACAACCCAATCAGCT	1.57211	BX1		AAAGGATAGATCCAAA	1.31402	BX1
AACCAACGTCGTGGTC	0	BX1		AAAGGGCGTAGCGTCC	1.18421	BX1
AACGAAAAGTAGACAT	0	BX1		AAAGGTATCTATCCAT	0	BX1
AACGTCAGTCCCAAAT	0	BX1		AAAGTCCAGCGACCCT	1.62596	BX1
AACGTCATCTTTCAGT	0	BX1		AAAGTCCCAACTCCAA	2.30706	BX1
AAGACAATCCGTGTCT	1.39407	BX1		AAAGTCCTCGTTAGAC	0	BX1
AAGACTCCAGGAATAT	0	BX1		AAAGTCCTCTCAACCC	0	BX1
AAGATAGGTATGAAAC	0	BX1		AAAGTGAAGCGTTCCG	0	BX1
AAGATAGTCACTAGCA	0	BX1		AAAGTGACAAGCGAAC	2.3658	BX1
AAGATAGTCGCCGAAC	0	BX1		AACAAAGTCAAAGACA	2.54467	BX1
AAGGTAAGTTGTGTAC	1.296	BX1		AACAACCAGAGTCAGC	0	BX1
AAGTACCGTACCCGAC	2.58686	BX1		AACAACCTCTACTATC	1.52967	BX1
AAGTACCGTGTCCGTG	1.42134	BX1		AACAAGAGTCCTTGTC	0	BX1
AATAGAGGTCCATCTC	0	BX1		AACACACGTGGCCCAT	1.53822	BX1
AATCACGCAGTCGCAC	0	BX1		AACACACGTTAGAAAC	2.33489	BX1
AATGAAGCATCGATGT	0	BX1		AACCACATCCATTTAC	1.49225	BX1
AATTCCTTCGTTAGAC	0	BX1		AACCATGTCACCCTCA	2.41535	BX1
AATTTCCGTTATCCAG	0	BX1		AACCATGTCTCTGAGA	2.01109	BX1
ACAACCAAGGTTGGTG	1.24602	BX1		AACCCAAAGCCTCTTC	2.08133	BX1
ACACAGTAGGGCAATC	0	BX1		AACCTGAAGTTCCAGT	0	BX1
ACACTGATCGCTGTTC	0	BX1		AACCTGACATATGGCT	1.88338	BX1
ACAGAAAAGGTACTGG	0	BX1		AACGAAAAGGTGGCTA	2.00342	BX1
ACATCCCAGCTGGTGA	0	BX1		AACGAAACAGAATCGG	1.48799	BX1
ACATCCCAGGTACATA	0	BX1		AACGGGAAGAGCAGAA	0	BX1
ACATCCCTCAAGCCAT	0	BX1		AACGGGATCAAATAGG	0	BX1
ACATTTCCAAGTGTCT	0	BX1		AACGTCAAGTAGGGTC	1.77102	BX1
ACCATTTGTGGGAGAG	0	BX1		AACTTCTAGTCGAGGT	2.5821	BX1
ACCCAAACATGGCTAT	0.655585	BX1		AACTTCTCACCAGACC	0	BX1
ACCGTTCGTAAGTCAA	0	BX1		AACTTCTGTGCGAGTA	1.68756	BX1
ACCTGTCAGCACTAAA	0	BX1		AAGAACAAGCACGGAT	1.87422	BX1
ACGATCAGTGTACGCC	0	BX1		AAGAACACATATGCGT	1.36754	BX1
ACGGAAGCATAGAGGC	0	BX1		AAGACAACATGACGAG	1.51531	BX1
ACGGGTCAGCTCAGAG	2.12116	BX1		AAGATAGCAACCCTAA	2.00927	BX1
ACGTAACGTTAGTTCG	0	BX1		AAGATAGGTACTGACT	1.25869	BX1
ACGTAGTCAAGCACAG	0	BX1		AAGCATCGTATAGGGC	0	BX1
ACGTAGTTCAGCAGAG	0	BX1		AAGCCATCAACATCGT	0	BX1
ACTATTCTCAAGTGGG	0	BX1		AAGCCATCAACCAACT	2.12067	BX1
ACTCTCGCAACCTATG	0	BX1		AAGCCATCAAGCGAGT	1.06785	BX1
ACTCTCGTCCGCAAAT	2.40367	BX1		AAGCGAGCATGACACT	1.24426	BX1
ACTGATGCACTGAGGA	0	BX1		AAGCGAGTCTTGGTGA	0	BX1
ACTGATGTCGCAGAGA	0	BX1		AAGCGTTAGGGTCAAC	1.53937	BX1
ACTTTCAGTCAGTCGC	0	BX1		AAGCGTTGTACGACTT	0	BX1
ACTTTGTCATTCTTCA	1.21933	BX1		AAGCGTTGTAGGAGGG	2.48097	BX1
AGAACAAGTTTACGAC	0.912498	BX1		AAGCGTTGTATAATGG	0	BX1
AGAACCTCATAGGCGA	0	BX1		AAGGAATGTTTGAACC	0	BX1
AGAAGTAAGATCCCAT	0	BX1		AAGGTAAAGCGTTCCG	1.92729	BX1
AGAAGTATCATTGCTT	0	BX1		AAGGTAACATCACCAA	1.60672	BX1
AGAAGTATCGTTGTTT	0.997159	BX1		AAGGTAAGTGTATCCA	0	BX1
AGACAAAGTAGGCAGT	0	BX1		AAGTACCAGGTTCATC	1.3619	BX1
AGACACTCATTCCTCG	0	BX1		AAGTCGTAGCTTTCTT	0	BX1
AGACAGGTCTGGCCAG	0	BX1		AAGTGAAAGGTAAGGA	1.16702	BX1
AGACCATTCCGCAACG	0	BX1		AAGTGAAGTATGTCCA	2.11531	BX1
AGAGAATCATCATTTC	1.74983	BX1		AAGTTCGAGCACTAAA	1.19663	BX1
AGAGAATTCCTTATCA	0	BX1		AAGTTCGCAACAAAGT	1.75245	BX1
AGAGAGCGTTTCGCTC	0	BX1		AAGTTCGGTGAATTGA	2.06003	BX1
AGAGCCCTCTCTCTTC	0	BX1		AAGTTCGTCGAGAAGC	1.81548	BX1
AGATAGAAGCCAGTAG	0	BX1		AATAGAGAGGGAACAA	2.08553	BX1
AGATAGATCATACAGC	0	BX1		AATCACGAGTAGATCA	0	BX1
AGATCCACATGACCCG	1.27184	BX1		AATCGACAGTCCCTAA	1.67952	BX1
AGATCGTCAAGTTCGT	0	BX1		AATCGACCACCAACAT	1.5955	BX1
AGCATCAAGGGTACGT	0	BX1		AATCGACGTGAGACGT	1.65745	BX1
AGCCAATAGGTTGGTG	1.00434	BX1		AATCGACGTGATTGGG	1.65598	BX1
AGCCAATTCTGAGAGG	0	BX1		AATCGTGAGATCGGTG	1.31402	BX1
AGCCACGTCGTCTAAG	0	BX1		AATCGTGCAGAAGTTA	0.987968	BX1
AGCCAGCGTGCTTATG	1.28719	BX1		AATCGTGTCGCCCAGA	1.06076	BX1
AGCGCTGCAGAAGTGC	1.08377	BX1		AATGAAGAGAGTCCGA	1.29455	BX1
AGCGTATAGGTTTGAA	0	BX1		AATGACCAGCCGATAG	0	BX1
AGGAGGTGTTCTCTCG	0	BX1		AATGACCGTCGAAGCA	0	BX1
AGGATAAGTGCATTTG	1.1602	BX1		AATGCCAAGACTTCAC	2.11617	BX1
AGGCTGCAGATTAGCA	1.09835	BX1		AATGCCACATCCAATG	1.12883	BX1
AGGGAGTTCCGCTAGG	0	BX1		AATGCCAGTCGTGGAA	0	BX1
AGGGCTCTCGTGGGTC	0	BX1		AATGGAACACTGTCGG	2.22496	BX1
AGGTCTACATTCTGTT	0	BX1		AATGGAACAGCACAAG	0.957584	BX1
AGGTCTATCACCTTAT	0	BX1		AATGGAACATGGAGAC	1.17484	BX1
AGGTTGTCACATCCCT	0	BX1		AATGGAAGTCCTCCAT	1.31402	BX1
AGTAACCTCCTCATAT	0	BX1		AATGGAAGTGAATATG	1.61168	BX1
AGTGACTTCCGTATAG	1.81333	BX1		AATGGAATCGCGTAGC	1.08819	BX1
AGTGTTGAGCGAGTAC	0	BX1		AATGGAATCTTAGTTC	0	BX1
AGTTCCCCACGTCATA	0	BX1		AATGGCTTCGAGAATA	1.79322	BX1
AGTTCCCTCTGGGCGT	0	BX1		AATTCCTGTCGTATGT	1.42134	BX1
ATACCTTTCAGTGTCA	1.41071	BX1		AATTTCCCAGACCCGT	1.61345	BX1
ATAGACCGTCATTCCC	2.38751	BX1		AATTTCCTCATTATCC	1.00128	BX1
ATAGAGAGTTGGGAAC	0	BX1		ACAAAGAAGAGCTGCA	0	BX1
ATAGAGATCCCTCATG	0	BX1		ACAAAGAAGCCTGCCA	0	BX1
ATAGGCTAGCCTCTGG	2.20365	BX1		ACAAAGAGTGTTCGTA	1.61345	BX1
ATAGGCTGTGCGTTTA	2.04955	BX1		ACAACCAAGCAGGCTA	2.15117	BX1
ATCACAGTCGAACCAT	2.09752	BX1		ACAACCATCAAGCCTA	1.54544	BX1
ATCCACCCAGTCTACA	0	BX1		ACAAGCTCACTTGGCG	0	BX1
ATCCCTGCACAGCTTA	0	BX1		ACACAGTAGTGTTCCA	0	BX1
ATCGGCGCACGACTAT	0	BX1		ACACAGTGTGACTCTA	1.74331	BX1
ATCGGCGGTACAGTAA	0	BX1		ACACCAAGTCTATGAC	1.51565	BX1
ATGAAAGAGCGCACAA	0	BX1		ACACGCGAGAGAAGGT	0	BX1
ATGAGTCGTACGGGAT	0	BX1		ACACGCGGTAAGATAC	1.69134	BX1
ATGCATGGTTCGATTG	2.18874	BX1		ACACGCGTCTCTTCAA	1.28643	BX1
ATGGATCGTTTGACAC	1.64021	BX1		ACACTGAAGCGGGTAT	1.75932	BX1
ATGGGTTCAAGTGCAG	2.52126	BX1		ACACTGACATGAGAAT	1.77719	BX1
ATGGTTGTCCGATGTA	0	BX1		ACAGAAACAGTTAGAA	2.23657	BX1
ATTATCCAGCCATATC	1.52599	BX1		ACAGCCGCAGCGGTCT	0	BX1
ATTATCCAGTCACGCC	0	BX1		ACAGCCGGTCCGGTCA	1.61297	BX1
ATTCATCGTAGCTGTT	0.997051	BX1		ACAGCCGGTTCCATTT	0	BX1
ATTCCATGTATCGATC	1.2665	BX1		ACAGGGAAGCGCATCC	1.43838	BX1
ATTCCCGCACCAGTTA	1.51927	BX1		ACATCCCTCCAGCACG	1.91091	BX1
ATTCTACAGGCACTCC	0.860857	BX1		ACATCGACAAGACTGG	1.50412	BX1
ATTCTACCATCCGGCA	0	BX1		ACATCGACACTACACA	0	BX1
ATTGGGTGTCGTCAGC	0	BX1		ACATCGAGTGACCTGC	2.23415	BX1
ATTGTTCGTTGACTAC	0	BX1		ACATGCAAGCCAAGTG	1.88598	BX1
ATTTACCCAATCGCGC	0.774286	BX1		ACATTTCCAACCGTAT	1.26687	BX1
CAAAGAATCACGGACC	0	BX1		ACATTTCCAGCTTCCT	1.78251	BX1
CAACCTCGTGTATTCG	0	BX1		ACATTTCGTAACCCTA	1.10695	BX1
CAAGCTACACTCCTTG	0	BX1		ACATTTCGTCTGCATA	1.3065	BX1
CAAGCTACATAGTCAC	0	BX1		ACATTTCGTGGTCCCA	1.6088	BX1
CAAGCTATCTAACACG	1.00008	BX1		ACCAAACGTCGCGGTT	1.24531	BX1
CAATACGAGGTCACCC	0	BX1		ACCAACACACACCTGG	1.09225	BX1
CAATCGACAAGATTGA	0	BX1		ACCAACATCTGGGATT	0	BX1
CAATTTCGTAGTCGTT	0	BX1		ACCAACATCTTCCTAA	1.60085	BX1
CAATTTCTCAGGAAAT	0	BX1		ACCACAAAGATGCCGA	0.998132	BX1
CACACAAAGTGCACTT	0	BX1		ACCACAACAGACGCTC	2.02499	BX1
CACAGATGTTCACCGG	0	BX1		ACCATTTAGTCCCGAC	1.12111	BX1
CACAGGCCAGCAGACA	0	BX1		ACCATTTCAGGCATTT	1.58787	BX1
CACCGTTCACAAATGA	0	BX1		ACCCAAACAGCTATTG	1.40072	BX1
CACGAATAGGTAAGTT	0.762018	BX1		ACCCAAATCGCCTTGT	0	BX1
CACTAAGAGACGTCGA	2.16312	BX1		ACCCTCAAGAGCACTG	1.41211	BX1
CACTTCGAGGGTGGGA	3.7856	BX1		ACCCTCAAGCAACTTC	2.18243	BX1
CACTTCGTCCTAACAG	1.21682	BX1		ACCCTCACAGGCAATG	1.6456	BX1
CAGATACCAGTTACCA	1.10223	BX1		ACCCTTGTCCCAGCGA	0	BX1
CAGATACTCTGATGGT	0	BX1		ACCTACCAGGGTTAAT	1.9496	BX1
CAGATTGAGGCCCAAA	1.53137	BX1		ACCTACCGTCCGTTTC	1.44039	BX1
CAGCAATCACTGCACG	0	BX1		ACCTGTCGTATGAGCG	2.49685	BX1
CAGCCAGCAACGATCT	0	BX1		ACCTGTCTCAAGCTTG	0	BX1
CAGCCAGCAGTGTATC	0	BX1		ACCTGTCTCATTTGCT	1.60593	BX1
CAGCCAGTCTACGCAA	0	BX1		ACCTGTCTCGAGCTGC	1.4952	BX1
CAGCGTGCATGGCCAC	0	BX1		ACGATCACAAATACGA	1.12069	BX1
CAGCGTGTCAAGTTGC	0.802143	BX1		ACGATCATCTGCCCTA	0	BX1
CAGGTATTCTCAACCC	0	BX1		ACGATGTGTGGGTTGA	1.29158	BX1
CAGTTAGTCTGGACTA	0	BX1		ACGATGTTCGCATTGA	0	BX1
CAGTTCCCAGAGGTTG	0	BX1		ACGATGTTCTTCCACG	2.03935	BX1
CAGTTCCCAGCAGGAT	1.412	BX1		ACGATGTTCTTTGCGC	1.43508	BX1
CAGTTCCTCGAGTGGA	0	BX1		ACGCACGAGATACCAA	1.91947	BX1
CATACAGAGACCTTTG	1.55509	BX1		ACGCACGGTGACCGAA	1.56325	BX1
CATACAGAGGAGTATT	0	BX1		ACGCACGTCAGCTCTC	0.957386	BX1
CATACCCAGACCACGA	1.04653	BX1		ACGGGTCAGATACCAA	1.86218	BX1
CATAGACCATGTTCGA	2.06162	BX1		ACGGGTCAGTGCGCTC	2.45333	BX1
CATAGACGTCGAGTGA	0	BX1		ACGGTCGCAAGACGAC	2.29321	BX1
CATCAAGAGTGCTACT	0	BX1		ACGGTCGGTCTTGAAC	2.37282	BX1
CATCCGTCACAACGCC	2.08509	BX1		ACGGTCGTCGGTCTAA	1.15378	BX1
CATCCGTGTATAGCTC	1.18216	BX1		ACGGTTAAGACCATTC	2.177	BX1
CATCGGGCAGGGTTGA	0	BX1		ACGGTTAGTTGGTACT	2.4098	BX1
CATGCCTCAGGCTTGC	0	BX1		ACGTAACAGGCACGAT	1.75383	BX1
CATGCTCAGACTACCT	0	BX1		ACGTAACAGTTCGGTT	2.47737	BX1
CATGGTATCTCTAGGA	0	BX1		ACGTAACCATACCACA	1.6911	BX1
CATTGCCAGACTAAGT	0	BX1		ACGTACAAGTCGTCTA	1.38334	BX1
CATTGCCCAGCCATTA	0	BX1		ACGTACACATAAGATG	1.89842	BX1
CCACGTTGTGACCGAA	0	BX1		ACGTACATCTGAGTCA	1.48772	BX1
CCCGGAACACTTTAGG	0	BX1		ACGTAGTGTTCCACAA	1.36158	BX1
CCCGGAACATGACTCA	0	BX1		ACGTCCTCAGACCATT	1.89578	BX1
CCCTAACCAATCTAGC	2.60134	BX1		ACGTCCTTCAATCCAG	1.03317	BX1
CCGATCTAGGTTCCGC	0	BX1		ACGTCCTTCGCTATTT	0.946159	BX1
CCGCAAGAGGGTGAAA	0	BX1		ACGTTCCCATAGGAGC	1.89202	BX1
CCGCAAGTCGCTTTAT	0	BX1		ACGTTCCCATGACACT	0	BX1
CCGGTAGGTTAGGACG	1.06175	BX1		ACGTTCCTCGCGGACT	0	BX1
CCGTTCACACATACTG	0	BX1		ACTACGAAGCGTTCAT	1.44294	BX1
CCGTTCAGTGAAAGTT	2.18645	BX1		ACTACGAAGTCGCGAA	2.7152	BX1
CCTATCGAGGGTACAC	0	BX1		ACTACGACAGCGTATT	1.08832	BX1
CCTATCGTCACGAACT	1.31253	BX1		ACTATGGAGCACTAAA	1.52924	BX1
CCTATCGTCTTGCAGA	0	BX1		ACTATGGAGCATTTGC	2.15566	BX1
CCTCTAGGTTGCTCCT	1.43937	BX1		ACTCCCACACGTAGTT	0	BX1
CCTGTTGGTCCGAAAG	2.29421	BX1		ACTCTCGTCCGTAGGC	2.27716	BX1
CGAAGGATCCGTCACT	0	BX1		ACTGATGAGAAACTGT	1.15066	BX1
CGAGGAATCGCGCCAA	1.56789	BX1		ACTGATGAGCTTTGTG	1.68953	BX1
CGAGGAATCTTCCTAA	1.62285	BX1		ACTGCAACATTGACCA	1.19889	BX1
CGAGTGCAGCGGTAGT	0	BX1		ACTGTCCAGTCTTCCC	1.33561	BX1
CGAGTGCTCCTAAACG	0	BX1		ACTGTCCCAGGGAGAG	0	BX1
CGATCGGGTGGCTTGC	0	BX1		ACTGTCCTCACCATAG	2.0365	BX1
CGCAGGTGTCGCACGT	0	BX1		ACTGTGAAGAATAACC	0	BX1
CGCCATTTCGTCTAAG	2.23322	BX1		ACTGTGATCACCTCGT	1.662	BX1
CGGAACCGTGGACTAG	0	BX1		ACTGTGATCCCTATTA	0	BX1
CGGGCATCAATTCGTG	2.223	BX1		ACTTAGGAGAGAACCC	2.57985	BX1
CGGGTGTTCGCACTCT	0	BX1		ACTTAGGCATGAGATA	1.47149	BX1
CGGTCAGGTGAGTCAG	1.80141	BX1		ACTTAGGGTGTTATCG	1.01757	BX1
CGTCCATTCTGAGTCA	1.32995	BX1		ACTTATCAGCCATGCC	0	BX1
CGTGAATCACAGAGCA	0	BX1		ACTTATCTCTTCGCTG	2.503	BX1
CGTGAATCATCAGCGC	0	BX1		ACTTCCGGTACACTCA	1.15735	BX1
CGTGAATCATTGACTG	0	BX1		ACTTTCAAGCTCTATG	1.64543	BX1
CGTGAATGTAGCCAGA	0	BX1		ACTTTCAAGCTTCATG	1.76719	BX1
CGTGATAAGTTTGAGA	0	BX1		ACTTTCACAGCGAACA	0	BX1
CGTGCTTGTGTCATGT	0	BX1		ACTTTCAGTTTACCAG	2.31684	BX1
CGTGCTTTCGCACGAC	3.1831	BX1		ACTTTCATCACCGACG	2.04592	BX1
CGTGCTTTCTAGCCAA	1.30768	BX1		ACTTTCATCCGAGTGC	1.14875	BX1
CGTTCTGAGCGAGTAC	0	BX1		ACTTTGTGTACGACAG	2.00536	BX1
CTAACCCGTTCTTAGG	1.55787	BX1		ACTTTGTGTGATCGTT	1.41235	BX1
CTACGGGCACTGAGTT	0	BX1		ACTTTGTGTGTCTTAG	2.23415	BX1
CTACTATGTGTGTCCG	1.01019	BX1		AGAAATGAGCCTGGAA	0	BX1
CTATAGGAGCCGTTGC	0	BX1		AGAACAAGTGTGTCGC	1.85509	BX1
CTATCCGTCGGCCTTT	0	BX1		AGAACCTCACAAGCAG	0.846917	BX1
CTCAAGAAGTGCGCTC	0	BX1		AGAACCTGTGTTCGAT	0	BX1
CTCAATTGTAGCTAAA	0	BX1		AGAACCTTCGTCCATC	0	BX1
CTCACTGAGCCTCTTC	1.06126	BX1		AGAAGTACAGGCTACC	1.21415	BX1
CTCACTGAGGAATCGC	0	BX1		AGACAAACATTCAGCA	1.27741	BX1
CTCAGTCAGACTCTTG	0	BX1		AGACAAAGTTGCCTAA	1.47097	BX1
CTCAGTCCAGTCAACT	0	BX1		AGACAAATCCTTCTGG	2.80172	BX1
CTCAGTCGTATCGAGG	0	BX1		AGACAAATCGACGTCG	0	BX1
CTCAGTCTCTGCTGAA	1.229	BX1		AGACAGGTCTATCGGA	1.04093	BX1
CTCATCGAGGTTGTTC	0	BX1		AGACCATAGTTAACAG	2.14471	BX1
CTCATCGCATCAGTCA	0	BX1		AGACCATCAGATGCGA	0	BX1
CTCATTATCCCGAATA	2.39858	BX1		AGACCATCAGGGCTTC	1.287	BX1
CTCCATGTCGGTCTGG	0	BX1		AGACCATTCGACACCG	2.26701	BX1
CTCCTTTAGGTGATCG	0	BX1		AGACCCGCATGTGCTA	2.28796	BX1
CTCCTTTGTCACCGCA	0	BX1		AGACCCGTCCCAAGCG	1.21749	BX1
CTCGAGGTCTGGCTGG	0	BX1		AGACTCAAGATCCGAG	2.30755	BX1
CTCTCAGTCGATCCAA	2.50898	BX1		AGACTCAAGGGCATGT	0	BX1
CTCTCGAGTTGGGATG	2.71806	BX1		AGACTCACACCCTCTA	0	BX1
CTCTGGTCAGAGTGAC	0	BX1		AGAGAATCATCCTAAG	1.24478	BX1
CTGAGCGAGCATACTC	0	BX1		AGAGAGCAGCCATATC	1.48376	BX1
CTGAGCGAGCGGGTAT	1.94651	BX1		AGAGAGCCATCATGAC	2.08245	BX1
CTGAGCGCACGACAAG	0	BX1		AGAGAGCGTACGACTT	1.23277	BX1
CTGAGGCAGCGTATAA	1.45768	BX1		AGAGAGCTCATCGCTC	1.3991	BX1
CTGAGGCAGCGTCAAG	1.40256	BX1		AGAGAGCTCTCTTCAA	2.19311	BX1
CTGATCCTCTCGACCT	0	BX1		AGAGCAGAGTGATAAC	2.79387	BX1
CTGCATCGTCACTCAA	0	BX1		AGAGCAGCAACACGTT	0	BX1
CTGCATCTCGGTTCAA	0	BX1		AGAGCAGTCTTGAGCA	2.55486	BX1
CTGCGAGCACTGGACC	2.71872	BX1		AGAGCCCTCACGATAC	1.80077	BX1
CTGCTCATCAGACCTA	1.52853	BX1		AGAGCCCTCCACGGGT	1.92645	BX1
CTGGTCTCAAGGGTCA	1.16793	BX1		AGATAGATCCTCTGCA	1.39453	BX1
CTGGTCTCAGTCCGTG	0	BX1		AGATAGATCGAAATCC	0	BX1
CTGGTCTTCCTGTACC	0	BX1		AGATAGATCTAGACCA	1.86771	BX1
CTGTAGAGTACTAACC	0	BX1		AGATCCAAGGCCCAAA	1.01757	BX1
CTGTAGAGTGAATGAT	1.55303	BX1		AGATCGTAGACATCAA	2.06122	BX1
CTGTCGTAGTTGTAGA	1.4173	BX1		AGATCGTAGCACTAAA	1.21066	BX1
CTTACCGCAACATCGT	1.30749	BX1		AGATCGTCAAGCTGTT	1.40195	BX1
CTTCAATGTTTGAACC	0	BX1		AGATCGTTCCTTACCG	0	BX1
CTTCGGTCACCCAATA	2.83021	BX1		AGATGCTCAGTTAGAA	1.14728	BX1
CTTCGGTGTAGGGTAC	0	BX1		AGATGCTTCCACGTGG	0.993183	BX1
CTTCTCTGTGATCATC	0	BX1		AGCATCACAAATGCTC	2.53041	BX1
CTTGAGACAAGCCCAC	1.78203	BX1		AGCATCACATCACGGC	1.05941	BX1
GAAATGAAGCCTTGAT	0	BX1		AGCATCATCTTGAACG	2.54257	BX1
GAAATGAGTAGCTGTT	0	BX1		AGCCAATTCGAGTCCG	2.74991	BX1
GAACGTTCATGGGATG	0.75454	BX1		AGCCACGCAAACGTGG	0	BX1
GAACGTTCATTGAAAG	0	BX1		AGCCACGTCATGCCCT	1.2836	BX1
GAACGTTGTCGCAGTC	2.0025	BX1		AGCCAGCAGCATCCTA	1.27834	BX1
GAACTGTGTAAGGTCG	2.12369	BX1		AGCCAGCCATCCCACT	1.90108	BX1
GAACTGTTCCGTGACG	0	BX1		AGCCAGCTCAGAGCAG	0	BX1
GAAGCGAAGGACATCG	0	BX1		AGCCAGCTCGACCCAG	1.33324	BX1
GAAGCGAGTTGTACGT	0	BX1		AGCGATTAGCCATCCG	1.87173	BX1
GAAGGACAGTGCAGGT	0	BX1		AGCGATTCATTCCTCG	2.12391	BX1
GAAGGACGTTACCTGA	0	BX1		AGCGATTTCCGTGGCA	2.32304	BX1
GAATCGTAGTCCCTAA	0	BX1		AGCGATTTCTTAGGAC	1.2989	BX1
GAATCGTTCAACTCTT	0	BX1		AGCGCCAGTCTGTGGC	1.96395	BX1
GAATCGTTCGAGATGG	2.50479	BX1		AGCGCTGGTGACCGTC	1.19566	BX1
GACACGCAGAGTTGAT	0	BX1		AGCGCTGTCCAAGCAT	2.06824	BX1
GACACGCTCCCTGGTT	0	BX1		AGCGTATAGGCATTTC	0	BX1
GACATCAAGTTGGCGA	0	BX1		AGCGTATAGTCCCAAT	0	BX1
GACCCTTAGGTAAAGG	0	BX1		AGCGTATAGTGGGAAA	2.57957	BX1
GACCGTGGTCCTACGG	0	BX1		AGCGTATTCAAACGAA	1.46813	BX1
GACCTTCCACTCATAG	0	BX1		AGCTACAAGAGGTCAC	1.68541	BX1
GACCTTCGTCTCAGAT	0	BX1		AGCTACAAGCAGTACG	1.12813	BX1
GACGTTAGTTCTCTAT	2.0268	BX1		AGCTACAAGGTTCAGG	2.5524	BX1
GACTCAACACGGAAGT	1.11805	BX1		AGCTACACAAACTCGT	1.8727	BX1
GACTGATTCATAAGGA	0	BX1		AGCTACACAATGTCAC	0	BX1
GACTTCCCAACTCCAA	0	BX1		AGCTACATCAGGACGA	1.48693	BX1
GACTTCCCATATCTGG	0	BX1		AGCTTCCCATTCAGGT	1.40744	BX1
GAGAAATCACTAGGTT	0	BX1		AGCTTCCGTCGCAGTC	1.44827	BX1
GAGAGGTCAACCGACC	0	BX1		AGGAAATGTTCTATCT	0	BX1
GAGGGATTCGAACCAT	1.15975	BX1		AGGAATACAGCACAGA	0.960761	BX1
GAGGGTATCTCTGGTC	0	BX1		AGGAATACAGGCTTGC	2.01968	BX1
GAGTTACCAGGAGACT	0	BX1		AGGAATACATAGATCC	1.32466	BX1
GATAGAAGTGACAACG	0	BX1		AGGAATATCAAGGTGG	1.65409	BX1
GATCACAAGTGAACAT	2.43104	BX1		AGGAATATCGACGCGT	1.61619	BX1
GATCATGCAGCAATTC	0	BX1		AGGACGACACTGTGAT	1.69696	BX1
GATCGTATCACCTGGG	2.61716	BX1		AGGACGACAGAAGCGT	0	BX1
GATGACTCATGTGGCC	0	BX1		AGGACTTGTTCCACGG	0	BX1
GATGATCGTTGGAGAC	1.39111	BX1		AGGAGGTCAGCCGTCA	1.69587	BX1
GATGATCTCCGTACGG	0	BX1		AGGAGGTGTCAGTCGC	1.52825	BX1
GATGATCTCGGTGAAG	1.02992	BX1		AGGAGGTTCAGTGTTG	1.22593	BX1
GATGGAGGTCAAGCCC	0	BX1		AGGATCTCAAATGAAC	1.2761	BX1
GATTCTTCAAGGGTCA	2.2709	BX1		AGGCATTCATGACTTG	1.27221	BX1
GATTCTTTCTTACGGA	2.09495	BX1		AGGCATTGTCGCACGT	2.15791	BX1
GATTTCTCAGCTGTGC	0	BX1		AGGCATTGTTGTATGC	1.71205	BX1
GCACGTGAGCATGATA	0	BX1		AGGCATTTCCACGTAA	1.8055	BX1
GCATCGGCACCGCTAG	1.06138	BX1		AGGCATTTCCGATGCG	1.88535	BX1
GCATCTCGTGATACAA	0	BX1		AGGCCACAGCATCCTA	1.89266	BX1
GCATTAGCAGTCACGC	0	BX1		AGGCCACGTGAGATCG	1.6646	BX1
GCATTAGGTGAGTTGG	0	BX1		AGGGAGTAGTTGTCAC	2.51455	BX1
GCCCAGATCTGAGAAA	1.18784	BX1		AGGGAGTGTAACACGG	1.52684	BX1
GCCGTGAGTTGGTAGG	0	BX1		AGGGAGTGTGGCCACT	1.45667	BX1
GCCTGTTCAGCTCATA	0	BX1		AGGGAGTGTGGTTTGT	2.02905	BX1
GCCTGTTGTCGTCGGT	0	BX1		AGGGAGTTCTCCGAAA	2.21909	BX1
GCGAGAAAGCAGGCAT	0	BX1		AGGGCCTGTCGCGTCA	0	BX1
GCGGAAACAGCACGAA	0	BX1		AGGGCTCTCGCCAATA	1.17107	BX1
GCGGAAACAGCATCTA	0	BX1		AGGGTCCGTTTCGACA	2.45879	BX1
GCGGATCCACCCTATC	0	BX1		AGGGTCCTCGCTAGCG	2.06597	BX1
GCTACAAAGTCCGCCA	1.42397	BX1		AGGGTGAAGAAGTCTA	1.91265	BX1
GCTGAATCAGTTGTTG	0	BX1		AGGGTGAAGGGAGATA	1.92121	BX1
GCTTGGGAGAGGTTAT	2.9915	BX1		AGGGTGACATTATGCG	1.85653	BX1
GGAATCTGTGGCGTAA	1.90181	BX1		AGGGTGAGTGGTACAG	0	BX1
GGAATGGAGAATAACC	0	BX1		AGGGTTTAGGTGGTTG	1.39865	BX1
GGAGAACTCAGCAATC	0	BX1		AGGGTTTGTCTGCCTT	2.37843	BX1
GGAGATGCAGTTAAAG	0	BX1		AGGGTTTTCCCTTGGT	1.78843	BX1
GGAGCAAAGTATGATG	0	BX1		AGGTAGGAGATGTTGA	1.96844	BX1
GGAGGTACACGCCACA	0	BX1		AGGTAGGCATCGGTTA	2.28083	BX1
GGCTTGGAGTCATGAA	1.58063	BX1		AGGTCATCAATGTGGG	1.67575	BX1
GGGAAGTTCCTGGTCT	0	BX1		AGGTGTTGTCAAGTTC	1.75898	BX1
GGGACAATCCTTCGAC	0	BX1		AGGTGTTGTCTAACTG	0	BX1
GGGACCTAGGCAGCTA	0	BX1		AGGTTACAGTGTTGAA	0.977612	BX1
GGGATGATCAAAGGTA	0	BX1		AGGTTGTAGTTACGGG	2.4571	BX1
GGGCCATTCCTTATGT	1.856	BX1		AGGTTGTCAACATCGT	1.56834	BX1
GGGCGTTTCTCTATGT	1.31203	BX1		AGGTTGTCAGAATTCC	2.05408	BX1
GGGCTACCAGTGTATC	0	BX1		AGTAACCCAGCCGTTG	1.35588	BX1
GGGCTCAAGCTGTTCA	1.51041	BX1		AGTACCATCAAGCCCG	2.31636	BX1
GGGTATTTCTGTAAGC	0	BX1		AGTACTGCAATAGGAT	2.39141	BX1
GGGTCACGTAGCCAGA	2.00102	BX1		AGTACTGGTGGAAGTC	2.10993	BX1
GGGTCTGGTGAATGTA	0	BX1		AGTAGCTAGAGTGACC	0	BX1
GGGTTATAGTCTCCTC	1.28209	BX1		AGTAGTCAGGGCAAGG	2.02743	BX1
GGGTTATCAACCGGAA	0	BX1		AGTAGTCCAAGTTGGG	0	BX1
GGTAACTAGTTGTAAG	3.05004	BX1		AGTAGTCCATGACTTG	1.10249	BX1
GGTAGAGGTCTTGCTC	0	BX1		AGTAGTCTCGAACGGA	1.19776	BX1
GGTCTGGGTAGGTCAG	0	BX1		AGTCAACGTTGGGACA	1.3476	BX1
GGTGAAGTCACCTCTG	1.26669	BX1		AGTCAACTCCGAAATC	1.88243	BX1
GGTGTCGTCCAACCAA	0	BX1		AGTCACACAAGAGAGA	1.32628	BX1
GGTGTTAGTTCTAACG	0	BX1		AGTCATGCAATTTCGG	1.91551	BX1
GGTTGTAGTGCTATTG	1.73647	BX1		AGTCATGGTACAGTAA	1.68612	BX1
GTAATCGCATAATCCG	0.943851	BX1		AGTCTCCAGTCTGTAC	1.02188	BX1
GTAATGCTCCACTGGG	0	BX1		AGTCTCCGTCCCTCAT	1.90602	BX1
GTAGCTATCGCTATTT	0	BX1		AGTCTCCGTGGAATGC	0	BX1
GTAGGAGTCACTTCTA	2.3396	BX1		AGTGACTAGGTGGTTG	0.970225	BX1
GTAGGTTTCTCCCTAG	1.89698	BX1		AGTGACTCACTGCATA	1.1311	BX1
GTATTTCCAGATACCT	0	BX1		AGTGACTGTTTCGATG	1.32042	BX1
GTATTTCTCCTCTAAT	1.19086	BX1		AGTGATCTCCTTCAGC	1.64661	BX1
GTCAAACCATTACGGT	0	BX1		AGTGTTGTCCACTGAA	1.96045	BX1
GTCACTCCACACGCCA	0	BX1		AGTTAGCAGGATGTTA	2.16859	BX1
GTCAGCGAGCCATTTG	1.30946	BX1		AGTTAGCGTTAAAGTG	1.23191	BX1
GTCAGCGTCACCCATC	0	BX1		AGTTAGCTCGCTGCGA	1.84113	BX1
GTCATCCGTGCAAGAC	0	BX1		AGTTCCCCACGATAGG	1.7928	BX1
GTCCACTCATCTTCGC	0	BX1		AGTTCCCTCTAACGCA	0	BX1
GTCCTCATCGAGTTGT	0	BX1		AGTTCGAGTTAATGAG	0	BX1
GTCGCGACATCGCCTT	0	BX1		ATACCGACAACAAAGT	0.981559	BX1
GTCGTAACAAGTATCC	0	BX1		ATACCGACACTTCCTG	0	BX1
GTCGTAAGTCGATGCC	0	BX1		ATACCGATCCAACTAG	1.35535	BX1
GTCGTTCGTCATAGTC	0	BX1		ATACCTTAGAACTGAT	1.88385	BX1
GTCTACCCACCTGCTT	1.79993	BX1		ATACCTTTCCTCACCA	2.00425	BX1
GTCTAGAGTGGAACCA	1.73608	BX1		ATACTTCAGAATCGCG	1.26797	BX1
GTCTAGATCTCTCTAA	2.41442	BX1		ATACTTCAGATGCCGA	1.40709	BX1
GTCTGTCCACGGATCC	0	BX1		ATACTTCGTATCGAAA	1.12799	BX1
GTGACGCAGACCTGGA	0	BX1		ATACTTCTCACGGAGA	1.78224	BX1
GTGACGCAGCTGGCCT	0	BX1		ATAGACCCATCAGTCA	0	BX1
GTGACGCTCTTCCACG	0	BX1		ATAGACCGTCACGACC	2.49336	BX1
GTGAGGAAGTAGTGCG	0	BX1		ATAGACCTCACGAACT	1.66051	BX1
GTGAGGACAGTCAGAG	0	BX1		ATAGACCTCATACGAC	0	BX1
GTGAGGATCGTTCCCA	0	BX1		ATAGAGAAGTTAGTAG	1.31064	BX1
GTGAGTTGTATGTCAC	0	BX1		ATAGAGACATCGTCCT	2.64929	BX1
GTGCACGGTACTAACC	0	BX1		ATAGAGAGTGCTTATG	1.12153	BX1
GTGCACGGTAGGCAAC	0	BX1		ATATCCTGTCTGTAGT	0	BX1
GTGCAGCTCTAGTTCT	0	BX1		ATCACAGAGTACAGAT	1.81304	BX1
GTGCTTCGTCTGCAAT	0	BX1		ATCACAGCACAGCGCT	1.28719	BX1
GTGCTTCGTTAAACAG	1.67563	BX1		ATCACAGTCCGTTGAA	2.47764	BX1
GTGGAGAAGTCAAGCG	0	BX1		ATCACGAGTCCGAAGA	1.22474	BX1
GTGGCGTCAGGATCTT	0	BX1		ATCACTTGTGGCGCTT	1.83491	BX1
GTGGGAAGTCTCACGG	1.40141	BX1		ATCACTTTCAACCTTT	0	BX1
GTGTCCTTCGGACCAC	0	BX1		ATCACTTTCCCGTTGT	1.93401	BX1
GTGTGATGTATGCGTT	0	BX1		ATCAGGTGTAAGGAGA	1.26577	BX1
GTGTGGCCACATGTTG	1.91914	BX1		ATCAGGTGTTGCTCCT	1.37181	BX1
GTTACAGAGAATCGAT	0	BX1		ATCCACCGTAATCAAG	1.30064	BX1
GTTACAGTCGTAGCCG	0	BX1		ATCCATTAGGTCTTTG	2.2362	BX1
GTTACCCCAATTTCCT	3.19297	BX1		ATCCATTCATGCCATA	2.0984	BX1
GTTACCCCATCCGAGC	0	BX1		ATCCATTTCTTCTAAC	1.73378	BX1
GTTAGACGTTAAACAG	0	BX1		ATCCCTGCACTGCGTG	0	BX1
GTTAGACTCCCTTCCC	0	BX1		ATCCGTCAGGCACTCC	0	BX1
GTTAGTGCAACGGGTA	0	BX1		ATCCGTCGTAGACACG	2.35321	BX1
GTTCGCTAGGTGATAT	2.40557	BX1		ATCCGTCGTGAGCCAA	2.22545	BX1
GTTCGCTTCGCGTGAC	0	BX1		ATCCTATAGGTATCTC	1.09529	BX1
GTTCTATAGGAACTCG	0.822276	BX1		ATCGATGCAACCGTGC	1.64088	BX1
GTTCTATGTGACCTGC	0	BX1		ATCGCCTCAGCGGTCT	0	BX1
GTTGAACTCCTCACCA	0	BX1		ATCGCCTTCCATCTGC	1.76504	BX1
GTTGTAGCACCAACAT	1.05548	BX1		ATCGGATAGAGAATCT	1.74891	BX1
GTTGTCCCACAGTGTT	0	BX1		ATCGGATAGTCATGAA	1.60848	BX1
TAACACGTCACCTGGG	2.06082	BX1		ATCGGATGTAATGTGA	2.09277	BX1
TAACACGTCACGAGGA	1.43071	BX1		ATCGGATTCGCTGATA	1.13913	BX1
TAACCAGCAGCACAGA	0	BX1		ATCGGCGAGCATGCAG	2.37238	BX1
TAACCAGGTAATACCC	0	BX1		ATCGGCGAGGTCGAGT	2.22619	BX1
TAACCAGGTGATTCTG	0	BX1		ATCGGCGCAGCTGTCG	0	BX1
TAACGACAGGAGCTGT	0	BX1		ATCGTAGCACCTGCAG	2.14145	BX1
TAACGACCACGCGTCA	0	BX1		ATCGTAGCAGCGAACA	1.45743	BX1
TAAGCACAGACTTAAG	0	BX1		ATCGTGATCAATCGGT	1.15022	BX1
TAAGCGTGTCGTCGGT	0	BX1		ATCTCTAAGAGTCCGA	0	BX1
TAAGTCGAGAACTGAT	0.944235	BX1		ATCTCTACAAATACAG	2.08842	BX1
TAAGTCGCACTGGATT	0	BX1		ATCTCTATCGTAGTCA	2.01714	BX1
TAATCTCGTTACTCAG	0.906826	BX1		ATCTTCACACTACCGG	1.82786	BX1
TAATTCCAGGCCCGTT	0	BX1		ATGAAAGCACTCCCTA	1.01972	BX1
TAATTCCCACGTCGTG	0	BX1		ATGAAAGCATGAGATA	1.3706	BX1
TACAGGTGTTGTTTGG	0	BX1		ATGACCAGTGATACTC	2.0527	BX1
TACATTCCAACGACTT	0	BX1		ATGACCATCGTTCGCT	1.38457	BX1
TACCGAAGTTCGTAAC	2.05983	BX1		ATGAGGGAGCTAAGTA	2.19421	BX1
TACCGGGCAAGGCGTA	1.38772	BX1		ATGAGGGCACTCCCTA	1.56639	BX1
TACCTCGGTTGATGTC	1.30415	BX1		ATGAGTCAGAGCGACT	3.19794	BX1
TACCTGCTCTTGAGCA	0	BX1		ATGAGTCCAGTAGAGC	1.14978	BX1
TACGCTCCACCTATCC	0	BX1		ATGATCGTCACAAGAA	1.84113	BX1
TACGCTCCAGAGTAAT	0	BX1		ATGCATGAGCACACAG	2.53441	BX1
TACGCTCGTCGTGATT	1.41258	BX1		ATGCATGTCCACACCT	1.30162	BX1
TACGGGCAGCATCGAG	0	BX1		ATGCCTCAGCGGTAAC	1.09423	BX1
TACGGGCAGCTCGACC	0	BX1		ATGCCTCTCCTTCGAC	1.02086	BX1
TACGTCCAGTATGATG	0	BX1		ATGCGATAGTGATCGG	2.0521	BX1
TACTTACAGGAACTCG	0	BX1		ATGCGATTCTTGCAGA	0	BX1
TACTTACCATCACCAA	1.90895	BX1		ATGGAGGGTCCTTGTC	1.02864	BX1
TACTTCAGTAAGGTCG	1.3434	BX1		ATGGATCAGGTCCTGC	1.7113	BX1
TACTTGTTCGGTGAAG	0	BX1		ATGGATCCAGGTATGG	1.53995	BX1
TAGACCAAGAGAACCC	0	BX1		ATGGATCCATTGCAAC	2.12634	BX1
TAGACCACACTAGAGG	0	BX1		ATGGATCTCTCCGATC	0.949157	BX1
TAGACCATCTTCGATT	1.48587	BX1		ATGGGAGAGGCCTAAG	2.46591	BX1
TAGAGTCAGAAGATCT	0	BX1		ATGGGTTCACTTCTCG	1.07849	BX1
TAGAGTCGTATCATGC	0	BX1		ATGGGTTTCCGTTGAA	0	BX1
TAGATCGCAACGTTAC	0	BX1		ATGGTTGAGTGATAGT	1.04929	BX1
TAGCACATCTGTAAGC	1.66861	BX1		ATGTCCCCACTTACAG	0.937472	BX1
TAGGAGGGTAAGACCG	0	BX1		ATGTCCCCAGGCTACC	0	BX1
TAGGTACAGGTGCATG	1.43484	BX1		ATGTCCCCAGTCGCAC	1.56429	BX1
TATGTTCAGACCAACG	0	BX1		ATGTCCCTCTTCCAGC	2.0161	BX1
TATTGCTAGTGCGACA	0	BX1		ATGTCTTTCCAACCAA	1.90521	BX1
TCAATTCTCGGATAAA	0	BX1		ATGTCTTTCTGTTCAT	0	BX1
TCACTATCACACACTA	2.70295	BX1		ATTACCTAGAATGTTG	2.70693	BX1
TCACTATCACGTATAC	0	BX1		ATTACCTAGTCAGAGC	2.07293	BX1
TCACTCGTCTCTGCTG	0.889663	BX1		ATTACTCAGACCACGA	1.34739	BX1
TCAGGTAAGAATCGCG	1.17423	BX1		ATTACTCGTTCTTCAT	1.74364	BX1
TCAGGTAAGGCGTTGA	0	BX1		ATTATCCGTCACTCTC	1.47252	BX1
TCAGTCCTCCGCAACG	0	BX1		ATTATCCGTCCGAAAG	1.17161	BX1
TCATCATAGCTCAGAG	0	BX1		ATTATCCTCAAGTCTG	1.6304	BX1
TCATCATTCGAAGTGG	1.77406	BX1		ATTCAGGGTGGACTAG	2.13623	BX1
TCATTGTGTCGAGTGA	0	BX1		ATTCATCCAGGACATG	0	BX1
TCATTTGCATTCAGGT	0	BX1		ATTCCATAGTCAGCCC	2.32534	BX1
TCCAGAAAGAGGCGTT	0	BX1		ATTCCATAGTGCAGGT	0	BX1
TCCATGCGTCTCAAGT	0	BX1		ATTCCATCAACAAAGT	1.94445	BX1
TCCCACATCATCGCCT	0	BX1		ATTCCATTCAGACAAA	2.00037	BX1
TCCTCCCCAAGCGCAA	1.69152	BX1		ATTCCCGTCATGACAC	1.22017	BX1
TCCTCCCCATTCCTCG	0	BX1		ATTCCTAGTGCCGGTT	0	BX1
TCCTCCCGTAAGGCTG	0	BX1		ATTCCTATCGCTTGCT	0	BX1
TCCTCGAGTACTCCCT	0	BX1		ATTCGTTCAGGTTTAC	1.07811	BX1
TCCTCGAGTTATCCAG	1.23312	BX1		ATTCGTTGTATTGAGA	2.00787	BX1
TCCTGCATCATCGGGC	0	BX1		ATTCGTTTCAGCGGAA	1.98033	BX1
TCGAAGTAGTAGCATA	0	BX1		ATTCTACAGTGTTGTC	1.24814	BX1
TCGACCTTCCTGTAGA	1.63272	BX1		ATTCTACCAGCAATTC	1.12841	BX1
TCGATTTGTTGCCGCA	0	BX1		ATTGGGTCAGCTTCGG	0	BX1
TCGATTTTCACGACTA	0	BX1		ATTGTTCAGACGTCGA	0	BX1
TCGCACTCAAGTGGAC	0	BX1		ATTGTTCAGCGGTAAC	1.72538	BX1
TCGCACTGTACGAAAT	0	BX1		ATTGTTCTCGTAGGGA	0	BX1
TCGCAGGGTGCTCCGA	2.54994	BX1		ATTTACCAGGATATAC	1.54298	BX1
TCGCTCATCTTGAGCA	1.49735	BX1		ATTTACCCATTAGGAA	0.92554	BX1
TCGCTTGAGAAACCAT	1.7692	BX1		ATTTCTGAGGCACTCC	2.21958	BX1
TCGGATAAGACGGAAA	0	BX1		ATTTCTGCAGCGGTTC	2.03882	BX1
TCGGGACAGTGCAGCA	1.67001	BX1		ATTTCTGGTTGCTAGT	2.07734	BX1
TCGGGACGTCCCTGAG	0	BX1		ATTTCTGTCGACCTAA	1.02634	BX1
TCGGGCAGTGGATGAC	2.80578	BX1		CAAAGAAAGACTGAGC	1.74793	BX1
TCGGGTGGTACCTATG	0	BX1		CAAAGAAAGGGAGTGG	2.19385	BX1
TCGGGTGGTACGTAGG	0	BX1		CAAAGAAGTAGGAGGG	0	BX1
TCTAACTAGATAGTCA	0	BX1		CAAAGAAGTTACTCAG	1.58463	BX1
TCTAACTAGTATGAGT	0	BX1		CAACAACAGTTCCTGA	2.01277	BX1
TCTAACTGTCGTCATA	0	BX1		CAACAGTAGGATTTAG	1.23071	BX1
TCTACCGAGCGGATCA	0	BX1		CAACAGTAGTTCTACG	2.29662	BX1
TCTATCAAGCTTTCTT	0	BX1		CAACAGTCACTAACGT	1.90741	BX1
TCTATCATCGCTTAAG	0	BX1		CAACAGTTCTGTCCCA	1.47642	BX1
TCTCTGGCAGGTACGA	1.4864	BX1		CAACCAAAGCAAATCA	1.61813	BX1
TCTCTGGCATAGGCGA	1.43387	BX1		CAACCTCGTACAGTAA	1.35888	BX1
TCTCTGGTCATTGCGA	0	BX1		CAACCTCTCACTTGTT	2.32415	BX1
TCTGCCATCTCGCCTA	0	BX1		CAACGATAGGATTTCC	1.21531	BX1
TCTGTCGGTCGTGGAA	0	BX1		CAACGATAGTTTGAGA	1.28077	BX1
TGAACGTCAACGTATC	0	BX1		CAACGATTCACCTTGC	2.59165	BX1
TGACCCTCACTGGCGT	1.10926	BX1		CAAGACTCACGCTGTG	1.56549	BX1
TGACGCGGTTTACTTC	0	BX1		CAAGACTTCGGACGTC	2.42141	BX1
TGAGCGCAGAGAAGGT	1.03785	BX1		CAAGACTTCGTCAACA	2.17157	BX1
TGAGCGCGTCATAGTC	0	BX1		CAAGAGGGTGACAGGT	1.85078	BX1
TGAGGAGTCGTGGAAG	0	BX1		CAAGAGGTCGCATGAT	1.50808	BX1
TGAGGGAAGGGAGAAT	0	BX1		CAAGGGAAGACCGCCT	1.25707	BX1
TGAGGGAAGTTAACAG	1.46225	BX1		CAATACGAGACCTCCG	0.869619	BX1
TGATCAGGTATCCCTC	1.01611	BX1		CAATACGAGATTGATG	0	BX1
TGATCAGTCGTCCATC	0	BX1		CAATCGAGTCAGATTC	0	BX1
TGATTTCAGTGTCATC	2.58154	BX1		CAATGACAGACCCTTA	1.95609	BX1
TGCATCCTCTATGCCC	0	BX1		CAATGACTCCGGCAAC	1.92295	BX1
TGCGACGCAGAACTCT	0	BX1		CACAACAGTACGTACT	2.06019	BX1
TGCGACGGTACAATAG	1.82703	BX1		CACACAAGTCACCCTT	2.61401	BX1
TGCGACGGTCAATCTG	2.38526	BX1		CACACAAGTTATCTGG	1.90863	BX1
TGCGATAGTTCAGTAC	1.21732	BX1		CACACAATCCAACTGA	0	BX1
TGCTCCACAGGACGAT	2.55202	BX1		CACAGATCACCTTCCA	1.94198	BX1
TGCTCGTAGCTGCCTG	0	BX1		CACAGGCAGGTGGCTA	1.11639	BX1
TGCTGAAAGCTACAAA	1.4759	BX1		CACAGGCAGTGCTCGC	0	BX1
TGCTTCGGTGCCTGAC	0	BX1		CACAGGCGTTTACGAC	1.66097	BX1
TGCTTGCCATACATCG	0	BX1		CACAGGCTCCGACATA	0	BX1
TGGAACTGTCTGTCCT	0	BX1		CACATGAAGAGTGTGC	0	BX1
TGGAGGACATATCTCT	0	BX1		CACCAAAAGCGCCTCA	1.9759	BX1
TGGATCAGTACTGCCG	1.07875	BX1		CACCAAAAGGTAGCCA	1.54544	BX1
TGGATCATCCCATACC	0	BX1		CACCGTTAGACAGTCG	1.56399	BX1
TGGATGTAGGATGTTA	0	BX1		CACCGTTCAGAAACCG	1.36439	BX1
TGGGCGTCAGGTCTCG	1.50739	BX1		CACCGTTGTCTCACGG	1.51055	BX1
TGGGCTGCAGCTGTCG	1.29215	BX1		CACCGTTTCAGACTGT	1.62941	BX1
TGGGTTAGTTGCTTGA	0	BX1		CACGAATGTGTAACGG	2.64054	BX1
TGGTACAGTAGTTCCA	1.33468	BX1		CACGGGTCACATATGC	1.41482	BX1
TGGTTAGGTTCAGTAC	0	BX1		CACGTGGCAAGGCGTA	1.46148	BX1
TGTACAGTCGCGGACT	0	BX1		CACGTGGGTATAGGGC	2.27121	BX1
TGTAGACGTTCTCCAC	0	BX1		CACGTTCCAGGGATAC	0.923796	BX1
TGTCAGATCCATAGGT	0	BX1		CACGTTCCATAGGTAA	2.08862	BX1
TGTCCCATCCACGGAC	0	BX1		CACGTTCGTGCCTTCT	2.00047	BX1
TGTGAGTCATGTCAGT	0	BX1		CACTAAGAGCAGCACA	2.33027	BX1
TGTGCGGAGACGTCGA	0	BX1		CACTAAGGTGGATCGA	0	BX1
TGTTACTGTTCAGGTT	0	BX1		CACTGAACACAAGCAG	2.08102	BX1
TGTTCATAGTCGTCTA	0	BX1		CACTGAAGTTGGGACA	2.47864	BX1
TGTTCATGTTAGAGAT	0	BX1		CACTGGGCACAGGATG	0	BX1
TGTTGAGTCACGAGGA	0	BX1		CAGAGCCAGAGGTTTA	2.16091	BX1
TGTTGGAGTAATGCGG	0	BX1		CAGAGCCGTATGGTAA	2.50129	BX1
TGTTTGTAGCCTGCCA	0	BX1		CAGAGCCGTTCTTGCC	1.32689	BX1
TTAATCCCAAGGGCAT	0	BX1		CAGATACAGGTGGTTG	1.79706	BX1
TTAATCCGTCAAACGG	0	BX1		CAGATACCAGCTCGGT	1.40884	BX1
TTACAGGTCCTGTACC	2.04974	BX1		CAGATACCATCGAAGG	2.59549	BX1
TTACCGCTCCTGCCAT	0	BX1		CAGATCAAGCGTTCAT	0	BX1
TTACGCCGTGGTGATG	0	BX1		CAGATCAGTCGACTTA	0	BX1
TTACGTTGTTGAAGTA	0	BX1		CAGATCAGTTCAAACC	1.34887	BX1
TTACGTTTCCATTCAT	0	BX1		CAGATCATCATCGGGC	1.54283	BX1
TTAGGGTCAATAGTCC	0	BX1		CAGATCATCTTCGGTC	2.13567	BX1
TTATTGCGTTGCATTG	0	BX1		CAGATTGCATCCTAAG	1.23208	BX1
TTCCAATAGTATGGCG	0	BX1		CAGATTGCATGTTTGG	2.39449	BX1
TTCCAATGTATTGCCA	0	BX1		CAGCACGGTACAAGCG	0	BX1
TTCCAATTCCTCTCTT	1.07849	BX1		CAGCAGCGTCGGTACC	2.13963	BX1
TTCCACGCATTGAGGG	0	BX1		CAGCGTGGTGTATCCA	1.20474	BX1
TTCCACGGTGGCGTAA	2.22153	BX1		CAGGCCACAGCGAACA	1.24619	BX1
TTCCGGTAGTCACTAC	0.599877	BX1		CAGGCCATCCTCTAAT	0	BX1
TTCCGGTTCTGGTGGC	1.54139	BX1		CAGGCCATCTGGGTCG	1.79678	BX1
TTCCGTGAGAGGTCGT	1.54996	BX1		CAGGGCTAGCTAATCC	1.36363	BX1
TTCCTTCTCCAAGGGA	0	BX1		CAGGGCTCAGTTTGGT	0	BX1
TTCGATTAGTGGTTCT	0	BX1		CAGGGCTTCCTACAAG	0	BX1
TTCGATTCATCCGTGG	1.67316	BX1		CAGGTATAGCTAAGTA	0	BX1
TTCGGTCCACTCTAGA	0	BX1		CAGGTATGTTCTTGTT	0	BX1
TTCTAACGTCCTCATC	2.51772	BX1		CAGTGCGCATAACAGA	2.18225	BX1
TTCTAGTCACATACGT	0	BX1		CAGTGCGGTAGGCAAC	2.12933	BX1
TTCTTGAGTTAGAAAC	0	BX1		CAGTTAGCACCCGTAG	1.35077	BX1
TTGAACGAGTAAACTG	0	BX1		CAGTTCCAGCAATAAC	1.04797	BX1
TTGACCCCATGTGGCC	2.26276	BX1		CAGTTCCAGCCAACCC	2.08409	BX1
TTGATGGCAAATGCGG	2.08225	BX1		CAGTTCCCAAAGTATG	0.999323	BX1
TTGCGTCGTTCTAAGC	0	BX1		CATAAGCAGAATAACC	0.868815	BX1
TTGCTGCGTGGACCTC	0	BX1		CATAAGCCAGAGGACT	1.14479	BX1
TTGGGATAGTCACAGG	0.920966	BX1		CATAAGCCATACACCA	2.78915	BX1
TTGGGATGTCGTACAT	0	BX1		CATACAGGTACCGGCT	1.93333	BX1
TTGGGCGAGCGCCTAC	0	BX1		CATACAGTCGGAATTC	2.05507	BX1
TTGGTTTTCATTGGTG	0	BX1		CATACAGTCTCTGAGA	0.993504	BX1
TTGTGTTTCTACACTT	0	BX1		CATACCCGTACTCGAT	2.83796	BX1
TTGTTTGAGCGATGGT	0	BX1		CATACTTCAGAAATTG	0	BX1
TTGTTTGTCGCTCTCA	0	BX1		CATACTTGTCTGCGCA	2.1383	BX1
TTTACGTGTGTTCGAT	0	BX1		CATAGACCAGCAAGAC	1.11309	BX1
TTTCACAGTCCAAGAG	0	BX1		CATCAAGTCTCTCGCA	1.74806	BX1
TTTCCTCGTGACTAAA	0	BX1		CATCCACGTACCTAAC	1.06126	BX1
TTTCGATCATAAGATG	0	BX1		CATCCACGTCTGATAC	0	BX1
TTTCGATGTACTCGCG	0	BX1		CATCCCACAGTCTACA	1.66408	BX1
TTTGACTGTGTCTTGA	0.791965	BX1		CATCCCAGTCAACGCC	2.53984	BX1
TTTGATCAGAGATCGC	0	BX1		CATCCGTTCCCTCTAG	1.68953	BX1
TTTGGAGCATACACCA	0	BX1		CATCGGGGTACGACTT	1.08976	BX1
TTTGGAGGTAAGGTCG	0	BX1		CATCGTCGTCGTCTCT	2.49158	BX1
TTTGGTTGTGGAAGTC	0.838855	BX1		CATCGTCGTTCAAACC	2.23769	BX1
AAACCCAGTACGGGAT	0	BX2		CATCGTCTCCAGCTCT	2.23583	BX1
AAACGAAAGTCGGCAA	2.56935	BX2		CATGAGTCACATGAAA	2.30633	BX1
AAACGCTAGAGCCGTA	0.946448	BX2		CATGAGTTCCAATCCC	1.83979	BX1
AAACGCTTCGATACGT	0	BX2		CATGCAAAGGCCACTC	2.64783	BX1
AAAGAACCAAACCATC	0	BX2		CATGCAACACGTATAC	1.54081	BX1
AAAGAACCACGATAGG	0	BX2		CATGCAACATGAAGGC	1.48139	BX1
AAAGAACCAGCCCAGT	1.49573	BX2		CATGCAAGTATGGTAA	0.95247	BX1
AAAGAACTCGATGCTA	1.2364	BX2		CATGCAATCTGTTCAT	1.95783	BX1
AAAGGGCCACAGACGA	2.6543	BX2		CATGCGGAGGGAGGCA	1.95792	BX1
AAAGGGCTCTCGGTAA	1.14072	BX2		CATGCGGTCCACTAGA	1.38144	BX1
AAAGGTATCAGGAACG	2.28133	BX2		CATGCTCGTGCTGCAC	1.33695	BX1
AAAGGTATCCACATAG	0.784767	BX2		CATGCTCTCCTACCAC	1.12827	BX1
AAAGTGAGTGTCGCTG	0	BX2		CATGGATCACACTTAG	0.878984	BX1
AACAAAGCAAAGAGTT	0	BX2		CATGGATTCACCTGGG	1.03833	BX1
AACAACCTCACTTATC	0	BX2		CATGGTACATAGGAGC	0	BX1
AACAAGACAAGAGTGC	1.65649	BX2		CATGGTAGTGCGAACA	1.56759	BX1
AACAAGACATAAGCGG	1.07213	BX2		CATGGTAGTGCGACAA	1.51649	BX1
AACAAGATCGCTTGAA	0.846309	BX2		CATGGTAGTTCCCACT	1.74999	BX1
AACACACGTTCTTAGG	0	BX2		CATTCATAGGGCATGT	2.08883	BX1
AACACACTCCCAGCGA	0	BX2		CATTCATTCTGTGCGG	1.50589	BX1
AACAGGGTCAGGAAGC	0.800991	BX2		CATTCCGGTTTGGAGG	1.92084	BX1
AACAGGGTCTTGCGCT	2.10681	BX2		CATTCCGTCAGCATTG	1.82502	BX1
AACCAACAGATAACAC	0	BX2		CATTCCGTCCACTTTA	2.22929	BX1
AACCAACGTACACGTT	2.52548	BX2		CATTCCGTCTGAGAGG	0	BX1
AACCAACGTGCTGATT	1.3791	BX2		CATTCTAGTTGGGATG	1.69008	BX1
AACCACAAGGTACATA	0	BX2		CATTGAGAGGACATCG	2.25374	BX1
AACCATGAGATAGGGA	3.21897	BX2		CATTGCCCATGGGTCC	2.49944	BX1
AACCATGAGGAGAGGC	2.91638	BX2		CATTGCCCATTGTAGC	1.63554	BX1
AACCATGGTATTTCTC	1.38586	BX2		CATTGTTCATTGAGGG	1.19663	BX1
AACCATGGTGGAAGTC	0	BX2		CATTGTTGTGGAAGTC	2.12553	BX1
AACCATGTCCATCCGT	0	BX2		CATTTCATCTTCCCAG	2.39676	BX1
AACCCAAAGGGTGGGA	0	BX2		CCAATGAGTAAGCGGT	1.40604	BX1
AACCCAACACACACGC	1.12827	BX2		CCAATGAGTGCTGCAC	2.12553	BX1
AACCTGACAAGGCTTT	0	BX2		CCAATGATCGGCTTCT	1.09688	BX1
AACCTTTGTGAATTGA	0.791041	BX2		CCACAAACACCAAATC	1.08767	BX1
AACCTTTGTGTCCGGT	0	BX2		CCACACTAGCAACTCT	1.35332	BX1
AACCTTTGTTCTTAGG	1.57941	BX2		CCACACTAGGTCTGGA	1.66565	BX1
AACGAAACACGGTGTC	0	BX2		CCACCATCAAGAGAGA	1.20018	BX1
AACGTCACAAGGTCAG	1.85418	BX2		CCACCATCAAGCTACT	1.66218	BX1
AACGTCATCAAGCTTG	1.00897	BX2		CCACGAGCATGTCGTA	1.04199	BX1
AAGACAAAGGCGACAT	0	BX2		CCACGAGGTGACGTCC	0	BX1
AAGACAAGTTAGGAGC	0	BX2		CCACGAGTCAGACTGT	0.995435	BX1
AAGACAATCGCTGACG	0	BX2		CCATCACAGAAGCTGC	0	BX1
AAGACTCAGTTATGGA	0	BX2		CCATCACCAGCGACAA	1.76981	BX1
AAGACTCGTGCCGTAC	0	BX2		CCCAACTTCTACGCGG	0	BX1
AAGATAGAGTAGCCAG	0	BX2		CCCATTGCACCGGCTA	2.51685	BX1
AAGATAGCACTCCGGA	0	BX2		CCCGAAGCAGTGGGTA	0	BX1
AAGATAGGTGCACAAG	2.15006	BX2		CCCGAAGGTGCTTATG	2.42656	BX1
AAGCATCAGATCGGTG	1.32213	BX2		CCCGGAAAGCCTCAGC	0	BX1
AAGCATCGTAGGGTAC	1.51372	BX2		CCCTAACGTGGTCCGT	1.55098	BX1
AAGCGAGAGCACCTGC	1.86356	BX2		CCCTAACTCATTACTC	1.88678	BX1
AAGCGAGGTGTAAACA	1.18515	BX2		CCCTCAACATATGCGT	1.09094	BX1
AAGCGTTCATACGCAT	1.10249	BX2		CCCTCAATCAGTCCGG	2.57132	BX1
AAGGAATCAGCTCTGG	0	BX2		CCCTCTCCACAGTATC	1.50666	BX1
AAGGAATCATCCCACT	0	BX2		CCCTGATTCTGGGCAC	0	BX1
AAGGTAAGTACGATGG	2.35767	BX2		CCCTTAGGTAGACGGT	2.53677	BX1
AAGTACCCATCGTCCT	0	BX2		CCGAACGAGGGCTTCC	1.71746	BX1
AAGTACCTCGAGTACT	3.40633	BX2		CCGAACGGTGTGTTTG	0	BX1
AAGTGAAGTAGCCAGA	1.71927	BX2		CCGATCTAGGTTGACG	1.18484	BX1
AAGTGAAGTGCCTAAT	0	BX2		CCGATCTCAGAAGCGT	1.61781	BX1
AAGTTCGCATAGAAAC	1.83668	BX2		CCGATGGTCGACACTA	1.25045	BX1
AAGTTCGGTTACCCAA	1.82023	BX2		CCGCAAGAGATTCGCT	0	BX1
AATAGAGCATGATAGA	1.23779	BX2		CCGCAAGTCCTCATAT	0	BX1
AATCGTGAGGTTCCGC	0	BX2		CCGCAAGTCGTAACTG	2.07877	BX1
AATCGTGAGTGAACAT	0	BX2		CCGGACATCTTAGCTT	1.13381	BX1
AATCGTGGTCAAAGAT	0	BX2		CCGGGTAAGGTCTTTG	1.81519	BX1
AATGAAGGTTACCTTT	0	BX2		CCGGGTACAAGGATGC	2.04798	BX1
AATGACCCAAATGAAC	0	BX2		CCGGTAGTCGCGATCG	1.5706	BX1
AATGCCACAGCCGTTG	1.03469	BX2		CCGGTGAGTCATAACC	2.4074	BX1
AATGGAAAGTAATACG	3.85587	BX2		CCGGTGAGTCCTGAAT	1.07939	BX1
AATGGAACACTTGTGA	2.15416	BX2		CCGGTGATCAGTCAGT	2.18537	BX1
AATGGAAGTTCACGAT	3.62049	BX2		CCGTAGGCACAGTCAT	1.28606	BX1
AATGGCTGTCGATTAC	2.41442	BX2		CCGTAGGTCGTGGCGT	0.989134	BX1
AATGGCTTCTTCGTAT	0	BX2		CCGTGAGCATCACGGC	1.69988	BX1
AATTTCCCAGCGTTTA	1.81047	BX2		CCGTGAGGTAAGTAGT	2.28489	BX1
AATTTCCCATTGCCGG	2.10812	BX2		CCTAACCGTACGAGTG	1.97278	BX1
ACAAAGAAGGATGCGT	3.13641	BX2		CCTAACCGTCTACATG	1.94279	BX1
ACAAAGATCAGCTTGA	0	BX2		CCTAACCTCCCGTGAG	2.01573	BX1
ACAACCACAGCAGACA	2.80323	BX2		CCTAACCTCGACACTA	2.17704	BX1
ACAAGCTAGGTCGACA	0	BX2		CCTAAGAAGAGTGGCT	1.79371	BX1
ACAAGCTCAAAGCAAT	2.37497	BX2		CCTAAGACAAGTGACG	0	BX1
ACAAGCTGTCGGTAAG	0	BX2		CCTACGTGTCGTATGT	0	BX1
ACAAGCTTCGTAGTCA	2.48298	BX2		CCTACGTTCGGAACTT	1.32022	BX1
ACACAGTAGTACCATC	2.6518	BX2		CCTACGTTCTGAGTCA	1.74383	BX1
ACACCAAAGACGGTTG	0	BX2		CCTATCGTCAGACCCG	0	BX1
ACACCAACACTTACAG	0	BX2		CCTCAACAGTTTGGCT	2.31426	BX1
ACACCAATCTTTGGAG	1.71972	BX2		CCTCAACCATCTCGTC	2.41777	BX1
ACACTGAGTTGTTGCA	0	BX2		CCTCACAAGTGTACCT	2.11386	BX1
ACAGAAAAGTTCGGTT	0.851664	BX2		CCTCACATCGAACGCC	1.02634	BX1
ACAGCCGAGGTCCAGA	0	BX2		CCTCACATCTGCGGAC	0	BX1
ACAGGGAGTCATCAGT	0	BX2		CCTCAGTCATGAGAAT	1.1587	BX1
ACAGGGATCACCACAA	1.31104	BX2		CCTCAGTGTATCATGC	1.48865	BX1
ACATCCCTCATCTATC	3.15753	BX2		CCTCAGTTCTCTCGCA	2.16006	BX1
ACATCGAGTTCAGGTT	3.01218	BX2		CCTCATGGTGGGACAT	1.10803	BX1
ACATGCACATCGAGCC	0	BX2		CCTCATGTCATACAGC	1.80522	BX1
ACATTTCAGAGCATCG	1.99404	BX2		CCTCCAAAGGACTATA	2.08553	BX1
ACATTTCGTCTCTCAC	0	BX2		CCTCCAACATCGCCTT	1.90181	BX1
ACATTTCGTGACTATC	0	BX2		CCTCCTCAGTATTCCG	1.17299	BX1
ACCAAACCATCTAGAC	0	BX2		CCTCCTCAGTTCACTG	1.63007	BX1
ACCAAACGTATGCTAC	0.957881	BX2		CCTCCTCCAATTGAAG	0	BX1
ACCAACATCCCTCAAC	1.55728	BX2		CCTCCTCCACCAGTAT	1.73737	BX1
ACCCAAACAAAGTATG	0	BX2		CCTCCTCCATCTCGTC	1.66235	BX1
ACCCAAACATCCGAGC	0	BX2		CCTCCTCGTGGTCTCG	1.08119	BX1
ACCCAAAGTATGTCCA	1.41636	BX2		CCTCTAGAGTGGACGT	1.41518	BX1
ACCCTCAGTCAGTCGC	0	BX2		CCTCTCCCAAACTAGA	1.49158	BX1
ACCCTCATCCTTCTTC	0	BX2		CCTCTCCCAGATCCTA	0	BX1
ACCGTTCCATTCTTCA	1.46193	BX2		CCTCTCCGTATCCTCC	1.0767	BX1
ACCTACCAGAGCAAGA	1.96606	BX2		CCTGCATGTGCGAACA	1.68684	BX1
ACCTGAACACTATGTG	0	BX2		CCTGCATTCCGTGGCA	0	BX1
ACCTGTCAGGTACCTT	0.994791	BX2		CCTGTTGAGTTGTCGT	1.28021	BX1
ACCTGTCTCTAAACGC	0	BX2		CCTGTTGCAAGTGGAC	1.63355	BX1
ACGATCAAGACTACGG	0	BX2		CCTGTTGGTCGCTTAA	1.42649	BX1
ACGATGTAGTCGCTAT	2.04153	BX2		CCTGTTGGTTTACACG	1.98994	BX1
ACGATGTTCCAAGAGG	2.12278	BX2		CCTTCAGAGGTGGCTA	2.24975	BX1
ACGCACGTCTTGGAAC	1.86922	BX2		CCTTCAGGTTGCATTG	1.04223	BX1
ACGGAAGCAACGCCCA	0.959368	BX2		CCTTGTGCAGGCCCTA	1.4856	BX1
ACGGTCGTCTAGATCG	1.21816	BX2		CCTTGTGGTCCCACGA	1.33159	BX1
ACGGTTAAGTTACGTC	0	BX2		CGAAGGAGTCCTGTCT	0.901143	BX1
ACGGTTATCAAGCGTT	0	BX2		CGAAGGAGTTGTTGTG	1.9262	BX1
ACGGTTATCCTGTACC	1.38953	BX2		CGAAGGAGTTTGTTCT	1.58033	BX1
ACGTAACTCTCTAAGG	0	BX2		CGAAGTTAGTATCTGC	1.90165	BX1
ACGTACACAATGAGCG	0	BX2		CGAAGTTAGTGCGACA	1.35268	BX1
ACGTAGTTCATGCGGC	2.5432	BX2		CGAAGTTCAAGCCATT	1.93114	BX1
ACGTAGTTCGTCACCT	1.72792	BX2		CGAAGTTCATCACGGC	2.32484	BX1
ACGTTCCCATCCTAAG	0	BX2		CGAAGTTGTAAGATCA	1.89634	BX1
ACGTTCCGTTCGGTCG	1.47486	BX2		CGAAGTTGTTGTAGCT	0	BX1
ACGTTCCTCAGCATTG	0	BX2		CGAAGTTTCAAATAGG	1.96959	BX1
ACGTTCCTCCAAGGGA	2.65395	BX2		CGAATTGAGTCAACAA	1.76337	BX1
ACTACGACATTGTAGC	1.13068	BX2		CGAGAAGCAGAAATCA	1.58416	BX1
ACTATCTGTAGATTGA	1.21116	BX2		CGAGAAGGTCCACTTC	0.991687	BX1
ACTATCTTCATCGACA	0	BX2		CGAGGAAGTTACCCTC	0.983755	BX1
ACTATCTTCGCCAGTG	1.61192	BX2		CGAGTGCAGCTATCTG	2.09981	BX1
ACTATCTTCGCGGTAC	2.70243	BX2		CGAGTGCCAGTCTACA	1.80204	BX1
ACTATGGCAGCCTACG	0	BX2		CGAGTGCGTGATGTAA	0	BX1
ACTATGGTCTTGTGCC	1.26742	BX2		CGAGTGCGTGCTTCAA	0	BX1
ACTATTCCAGTCTGGC	2.00065	BX2		CGATCGGAGACAACAT	2.41442	BX1
ACTCCCAGTATCCCAA	2.10993	BX2		CGATCGGAGCCAGACA	0	BX1
ACTCTCGAGATGCAGC	2.69006	BX2		CGATGCGAGGGCAGAG	1.41494	BX1
ACTCTCGAGTTGGACG	2.36777	BX2		CGATGGCGTGACTATC	0	BX1
ACTCTCGGTCCCTGTT	0	BX2		CGATGGCTCGTGGTAT	0	BX1
ACTGATGCACCCGTAG	0	BX2		CGCAGGTAGCGTCAGA	2.23545	BX1
ACTGATGTCCTATTTG	0	BX2		CGCAGGTGTTATCTTC	0.877176	BX1
ACTGTGAAGTGCCAGA	2.30376	BX2		CGCATAAGTCGTATGT	0	BX1
ACTTAGGAGTCGGCCT	2.41368	BX2		CGCCAGAAGCCGATTT	1.29928	BX1
ACTTAGGTCAGTGTCA	1.64644	BX2		CGCCATTAGCCTCTGG	1.55127	BX1
ACTTATCCAGCTTCCT	0	BX2		CGCCATTTCTGGCCTT	1.70171	BX1
ACTTATCGTTCCCAAA	0	BX2		CGGAACCCACTAGGCC	1.25851	BX1
ACTTCGCCAACTTCTT	0	BX2		CGGAACCGTAGAGATT	0.918516	BX1
ACTTTGTAGGCGAAGG	3.31789	BX2		CGGAATTAGCCATGCC	1.75403	BX1
ACTTTGTAGTCTTCGA	0	BX2		CGGAATTAGTCGCGAA	1.10627	BX1
ACTTTGTAGTTGGCGA	0	BX2		CGGAATTCACTTGGGC	0	BX1
AGAAATGTCCACACCT	0	BX2		CGGAATTGTCGAATGG	2.1085	BX1
AGAAATGTCGCTACGG	2.01883	BX2		CGGAATTGTCGTGGAA	2.68076	BX1
AGAACAACAGCTCGGT	0	BX2		CGGACACAGGGTTTCT	2.30073	BX1
AGAACAAGTAACGGTG	0	BX2		CGGACACCAAGCGCTC	0	BX1
AGAAGCGAGATCGCCC	2.65764	BX2		CGGAGAAAGATTGACA	1.77203	BX1
AGAAGCGTCGCTCATC	0	BX2		CGGAGAAGTCCAATCA	0.930534	BX1
AGAAGTACATGGCTGC	0	BX2		CGGAGAATCATGCCAA	1.12139	BX1
AGACAAAAGTGGTTGG	0	BX2		CGGCAGTAGTACCATC	1.10654	BX1
AGACAAACAATGAGCG	2.27519	BX2		CGGCAGTGTAGTGGCA	1.1464	BX1
AGACAAAGTCACAGAG	0	BX2		CGGGCATCAGTCTGGC	1.61104	BX1
AGACACTAGCGATGAC	0	BX2		CGGGTCAAGCCGGAAT	1.13196	BX1
AGACACTTCTATGCCC	0	BX2		CGGGTCACAGGACTAG	1.23883	BX1
AGACAGGCAAGTGATA	2.01987	BX2		CGGGTCACAGTCGCTG	1.3476	BX1
AGACCATAGGAAACGA	0	BX2		CGGGTCAGTACCATAC	1.85783	BX1
AGACCATTCTGGTGCG	0	BX2		CGGGTGTGTGCTTCAA	1.80543	BX1
AGACTCATCCTCACTG	0	BX2		CGGTCAGAGATGGGCT	1.83779	BX1
AGAGAATAGCTGGCTC	1.83845	BX2		CGGTCAGAGGTGAGCT	1.83292	BX1
AGAGAATAGGCTGTAG	0	BX2		CGGTCAGGTATCGAAA	1.81677	BX1
AGAGAATCAGTAGTTC	0	BX2		CGGTCAGTCTGGGTCG	2.26533	BX1
AGAGAGCAGACTCATC	0	BX2		CGTAAGTCACAGACGA	0.9867	BX1
AGAGAGCTCATCACTT	3.02754	BX2		CGTAATGCAGCACACC	0	BX1
AGAGCAGAGACAACTA	1.80501	BX2		CGTAGTATCTGGGAGA	1.03597	BX1
AGAGCAGAGGTGAGAA	2.37784	BX2		CGTCAAAAGAGTTGTA	0	BX1
AGAGCCCCAGGCTATT	0.650372	BX2		CGTCCATCAAGTAGTA	1.5229	BX1
AGATAGACAGCAATTC	0	BX2		CGTCCATGTAATCAGA	0	BX1
AGATCCAAGAAAGTCT	0	BX2		CGTCCATGTATACCTG	2.18243	BX1
AGATCCAGTTAACAGA	0	BX2		CGTGAATGTTACCCTC	1.47166	BX1
AGATGAACACCCAATA	2.97643	BX2		CGTGCTTGTATAATGG	2.22859	BX1
AGATGAAGTGTACGCC	3.86554	BX2		CGTTAGACAACCTATG	0	BX1
AGATGCTAGGCATCAG	0	BX2		CGTTAGATCTCAACGA	0	BX1
AGATGCTCAACGAGGT	1.51649	BX2		CGTTAGATCTCGTGAA	0	BX1
AGATGCTTCCACTGGG	3.24556	BX2		CGTTCTGAGATGACCG	2.17456	BX1
AGATGCTTCTATTTCG	1.89457	BX2		CGTTCTGGTTTACTTC	1.21531	BX1
AGCATCAAGCCTAGGA	2.05122	BX2		CGTTCTGTCCACAAGT	0	BX1
AGCATCACAGTTCTAG	2.90414	BX2		CGTTCTGTCGTCGCTT	1.35226	BX1
AGCATCAGTACCACGC	1.83424	BX2		CTAACCCAGTATGAAC	1.54923	BX1
AGCATCAGTCGCGTCA	0	BX2		CTAACCCCAAATACGA	1.6253	BX1
AGCATCATCCCTTGTG	0	BX2		CTAACTTCATCCTATT	1.12912	BX1
AGCCACGCACGACGCT	0	BX2		CTAAGTGGTGCGGATA	1.2364	BX1
AGCGATTAGTGCTCGC	1.32425	BX2		CTAAGTGTCCCTCAAC	1.02336	BX1
AGCGCCAGTTATAGAG	1.78705	BX2		CTACAGAGTAGTGGCA	0.880386	BX1
AGCGCTGCAGCTTTGA	2.6684	BX2		CTACAGAGTCGTTCAA	2.23508	BX1
AGCGCTGGTCATCACA	3.04452	BX2		CTACAGATCCACGTGG	1.44096	BX1
AGCGTATGTACGATGG	1.5169	BX2		CTACAGATCCGAAGGA	0	BX1
AGCGTATGTAGCGCTC	1.19325	BX2		CTACATTAGAGTCCGA	1.18815	BX1
AGCGTATGTTAATGAG	0	BX2		CTACATTAGCGTGCCT	1.1947	BX1
AGCTACAGTGATTGGG	1.34382	BX2		CTACATTCAGAGGTAC	0	BX1
AGCTACATCTATTGTC	0	BX2		CTACATTTCTTCCCAG	1.95349	BX1
AGCTCAACATAATCGC	1.95783	BX2		CTACCCACATGGCACC	1.89987	BX1
AGCTCAAGTCTGATCA	0	BX2		CTACCCAGTTGACTAC	0	BX1
AGCTTCCCACCGTGGT	0	BX2		CTACCCATCATCGCTC	0	BX1
AGGAAATCAGCTGTGC	2.55176	BX2		CTACCCATCTGGCCAG	1.66088	BX1
AGGAATAAGGTGCTAG	0	BX2		CTACCTGAGATCGACG	1.15126	BX1
AGGACTTAGACATACA	0	BX2		CTACCTGCAACATCGT	2.09401	BX1
AGGAGGTCATGATAGA	0	BX2		CTACCTGCACTGCGTG	1.80183	BX1
AGGATAATCATGGTAC	0	BX2		CTACGGGAGGAAACGA	2.12765	BX1
AGGATCTCAACCCGCA	1.74247	BX2		CTACGGGGTGCAGGAT	1.05305	BX1
AGGCATTCAGTTACCA	0.725387	BX2		CTACTATGTCGCGTTG	0.943467	BX1
AGGCATTGTGCGGATA	0.923247	BX2		CTACTATGTTTAAGGA	1.90072	BX1
AGGCCACCAAGTGGGT	1.87003	BX2		CTACTATTCGACTCCT	1.25027	BX1
AGGCCACGTCCGGCAT	2.07466	BX2		CTAGACACACCAGTAT	1.05646	BX1
AGGCTGCGTCCACAGC	1.90704	BX2		CTAGGTAAGCTGTTAC	1.32995	BX1
AGGGCCTCATAGGTAA	0	BX2		CTATAGGAGACATACA	2.24057	BX1
AGGGCCTTCTCCGAAA	2.35229	BX2		CTATCCGAGATAGCAT	1.17222	BX1
AGGGCTCAGGTCGTCC	1.35835	BX2		CTATCCGAGTTGGCTT	0	BX1
AGGGCTCCAGCGTGCT	0	BX2		CTATCTACAAGGGTCA	1.13039	BX1
AGGGCTCGTCCCGCAA	1.73352	BX2		CTATCTAGTGGACCAA	1.25977	BX1
AGGGTCCCATTGAAGA	0	BX2		CTCAACCAGGACAGTC	1.17268	BX1
AGGGTGAGTACAAGTA	2.5931	BX2		CTCAACCGTCAACGCC	1.67001	BX1
AGGGTTTCACGTCGTG	1.52178	BX2		CTCAACCGTGAATGAT	2.01067	BX1
AGGGTTTCATCCTAAG	0	BX2		CTCAAGAAGGAGAGTA	1.73263	BX1
AGGGTTTGTGCCCACA	0	BX2		CTCACTGCAATGAGCG	0	BX1
AGGTAGGAGCCGAACA	1.7684	BX2		CTCACTGGTTAGAAAC	0	BX1
AGGTAGGAGGAGGTTC	0	BX2		CTCAGAAAGGTAAAGG	1.33716	BX1
AGGTCATGTCTGTGGC	0	BX2		CTCAGAAAGTTCTACG	1.12292	BX1
AGGTCATTCAAAGCCT	0	BX2		CTCAGGGGTCTGTGGC	2.03495	BX1
AGGTCTAAGACATGCG	1.16307	BX2		CTCAGGGTCCAAGCCG	2.35407	BX1
AGGTCTACAGACACAG	1.8129	BX2		CTCAGTCAGGCTCTAT	2.14377	BX1
AGGTCTAGTATCAAGA	3.34102	BX2		CTCAGTCAGGTCCCTG	2.01502	BX1
AGGTCTAGTGAGATAT	3.1558	BX2		CTCAGTCGTACGATTC	1.15601	BX1
AGGTGTTCAACACGAG	0	BX2		CTCAGTCGTATACCCA	1.14669	BX1
AGGTTACGTTACACTG	0	BX2		CTCATCGCACAGTCCG	1.67988	BX1
AGGTTGTTCTCATTAC	2.41349	BX2		CTCATGCGTACCGTGC	1.21582	BX1
AGTAACCGTAGATCCT	0	BX2		CTCATTATCGATTGGT	1.08067	BX1
AGTAACCTCATCTGTT	3.2834	BX2		CTCCAACGTCTTGCTC	0	BX1
AGTACCATCGAGAACG	2.28214	BX2		CTCCAACGTTACACTG	2.44965	BX1
AGTACCATCGTGTGAT	0	BX2		CTCCACACACTACACA	1.89421	BX1
AGTACTGCAGCGACCT	0	BX2		CTCCACACAGCTCGGT	2.42727	BX1
AGTCATGCATACCACA	0	BX2		CTCCACATCTCAGGCG	1.38998	BX1
AGTCTCCTCACTTTGT	0	BX2		CTCCATGAGACGCTCC	2.12504	BX1
AGTGACTAGTGGCAGT	0	BX2		CTCCATGTCTAGCATG	0	BX1
AGTGATCAGCACACCC	2.076	BX2		CTCCATGTCTTGAACG	0	BX1
AGTGATCCATTCATCT	0	BX2		CTCCCTCAGAGTTGAT	1.15661	BX1
AGTGCCGAGGCTTTCA	0	BX2		CTCCCTCCAGCTATAC	1.43924	BX1
AGTGTTGAGCCATTGT	0.682229	BX2		CTCCCTCGTGTCGATT	1.08897	BX1
AGTTAGCGTATTAAGG	0	BX2		CTCCGATCACGTCATA	2.02214	BX1
AGTTCCCAGGAATTAC	0	BX2		CTCCGATCACGTCTCT	2.24937	BX1
AGTTCCCCAAGGCCTC	2.29756	BX2		CTCCTCCCAACAACAA	1.96659	BX1
AGTTCCCCAGCGTGAA	1.38704	BX2		CTCCTTTGTGAGATAT	2.14727	BX1
ATACCGACAATACCTG	0	BX2		CTCGAGGCAAACTAGA	1.04665	BX1
ATACCTTCAGAATGTA	1.41541	BX2		CTCGAGGCAATCCTAG	1.7415	BX1
ATACCTTTCCGTTTCG	0	BX2		CTCGAGGTCATCGCTC	0.948284	BX1
ATACCTTTCGGTCGGT	0	BX2		CTCTCAGGTTTAGACC	1.71186	BX1
ATACTTCCATGTCAGT	1.14713	BX2		CTCTCAGTCTACCAGA	0	BX1
ATAGACCTCTGAATCG	0	BX2		CTCTCGACAGCTCTGG	1.79951	BX1
ATAGACCTCTGAATGC	1.17107	BX2		CTGAATGTCCCATACC	1.07314	BX1
ATAGAGACACCGTGCA	0.868734	BX2		CTGAGCGGTCTGTCAA	2.1822	BX1
ATAGAGAGTCGATTCA	1.19422	BX2		CTGAGCGTCATCAGTG	0	BX1
ATATCCTGTCAACCTA	2.70646	BX2		CTGAGGCAGCGTTAGG	0	BX1
ATATCCTGTGCGAACA	1.47955	BX2		CTGAGGCAGTCAGCCC	1.9496	BX1
ATCACGAAGGCTATCT	3.51353	BX2		CTGATCCAGCGATTCT	1.61895	BX1
ATCACGAGTACTGACT	0	BX2		CTGATCCCATGACACT	0	BX1
ATCACTTCAAGGACAC	0	BX2		CTGATCCGTATTTCTC	2.40268	BX1
ATCACTTCAGAGGTTG	2.25872	BX2		CTGCAGGCACGCGTCA	1.80671	BX1
ATCACTTCAGTGTACT	3.43866	BX2		CTGCAGGCAGCGTAGA	0	BX1
ATCAGGTAGCTCCACG	0	BX2		CTGCATCGTCTGTAAC	0	BX1
ATCAGGTTCAGAATAG	0	BX2		CTGCCATCACAGAAGC	0	BX1
ATCATTCTCTCAACCC	0	BX2		CTGCCATGTTAGAAAC	1.13324	BX1
ATCCATTGTCCACTCT	0.731039	BX2		CTGCCATTCGCCACTT	1.58432	BX1
ATCCGTCAGTGAGGCT	2.0878	BX2		CTGCCTATCCCTCGTA	0	BX1
ATCCTATGTAACTGCT	0	BX2		CTGCGAGAGCTAGAGC	1.26395	BX1
ATCGATGCACACCGCA	0.833741	BX2		CTGCGAGCAGCTGTGC	0.907972	BX1
ATCGGATAGGTTCAGG	0	BX2		CTGCTCAAGTTGCCCG	2.16198	BX1
ATCGGCGAGGTCGTAG	1.9006	BX2		CTGCTCACACTGCGTG	2.58324	BX1
ATCGGCGAGTACCGGA	0	BX2		CTGCTCAGTACCTAAC	3.01349	BX1
ATCGGCGAGTCGGCCT	1.88816	BX2		CTGCTCATCATTGCTT	1.81076	BX1
ATCGGCGCATAATCCG	1.34786	BX2		CTGCTCATCTGCCCTA	1.97296	BX1
ATCGGCGTCTTCCACG	0	BX2		CTGGACGCACTGTGTA	2.59788	BX1
ATCGTAGCAGCACAAG	0	BX2		CTGGACGTCCAACCGG	1.43521	BX1
ATCGTAGTCGGCTTCT	0	BX2		CTGGACGTCCACGAAT	1.20344	BX1
ATCGTCCGTTCCTAAG	1.15526	BX2		CTGGCAGCATCGAGCC	1.68953	BX1
ATCGTCCTCTCTCTAA	3.0367	BX2		CTGGCAGTCAGCGTCG	1.5365	BX1
ATCGTGAAGTTTGGCT	0	BX2		CTGGTCTCATCTGTTT	1.68356	BX1
ATCGTGAGTATAGGAT	2.8426	BX2		CTGTACCAGTCGAAAT	1.79762	BX1
ATCTCTAGTGCACGCT	2.28293	BX2		CTGTATTAGACCGCCT	1.55509	BX1
ATCTTCACAGCCTACG	0	BX2		CTGTATTCACTGGCCA	1.00544	BX1
ATGACCAAGGTTACCT	2.59791	BX2		CTGTATTTCACTTTGT	1.65769	BX1
ATGACCATCGAACCTA	0.905157	BX2		CTGTCGTTCTGGCCAG	2.3445	BX1
ATGACCATCTGACAGT	0	BX2		CTGTGAACAGAAGTGC	2.03785	BX1
ATGAGTCAGGGCCTCT	0	BX2		CTGTGGGGTCCATCTC	2.42798	BX1
ATGAGTCTCGGAATTC	1.27722	BX2		CTTACCGAGGTTCCAT	2.41575	BX1
ATGATCGAGACAACTA	0	BX2		CTTAGGAGTAGTCTTG	0	BX1
ATGATCGTCCGGTTCT	1.70226	BX2		CTTAGGATCGCTCCTA	0.867051	BX1
ATGCATGTCGAACGCC	0	BX2		CTTCAATGTGATGTAA	1.99113	BX1
ATGCCTCCAGACAATA	0	BX2		CTTCCGACAGTTCCAA	0.893313	BX1
ATGCCTCGTGCAGTGA	2.78031	BX2		CTTCCGAGTCAGTCCG	1.01893	BX1
ATGCCTCTCGCGTCGA	0	BX2		CTTCCTTCAGGATCTT	1.98262	BX1
ATGCGATCAATCTAGC	2.58989	BX2		CTTCTAATCGAAACAA	0	BX1
ATGCGATCAGTCGAGA	0	BX2		CTTCTCTGTCAACCAT	2.3082	BX1
ATGGATCGTTATTCTC	0.973186	BX2		CTTGAGAAGTAGATCA	0	BX1
ATGGGAGGTCTGTCCT	1.5201	BX2		CTTGAGACATGCCGCA	2.57423	BX1
ATGGGAGGTTGTGTAC	0	BX2		CTTGAGAGTTTAGAGA	1.17361	BX1
ATGGGTTAGTCGGCCT	1.17515	BX2		CTTGATTAGATGAACT	2.69835	BX1
ATGGTTGCAGAATGTA	0	BX2		CTTGATTAGCTTAAGA	2.31987	BX1
ATTCAGGCATCGGTTA	0	BX2		CTTGATTCAAGTTCCA	1.93148	BX1
ATTCCATTCACCGGTG	1.49243	BX2		CTTTCAAGTTCCTAGA	1.22729	BX1
ATTCCCGAGTTACGTC	1.12601	BX2		GAAACCTAGTTGCGCC	2.09511	BX1
ATTCCCGGTCCCGTGA	0	BX2		GAAACCTGTATCGCTA	2.59148	BX1
ATTCCCGGTGCAATAA	0	BX2		GAAACCTGTTTGATCG	1.62334	BX1
ATTCCCGTCCCTAGGG	2.84153	BX2		GAACACTCAGAATCGG	2.20186	BX1
ATTCCTAAGACCCGCT	2.59119	BX2		GAACACTTCTGCCTCA	1.98172	BX1
ATTCCTAGTCCAAGAG	2.29355	BX2		GAACGTTCACATGGTT	1.9509	BX1
ATTCCTAGTTGTAAAG	0	BX2		GAACTGTCACAATTCG	1.11646	BX1
ATTCGTTCATACAGCT	2.74667	BX2		GAACTGTCATACGCAT	2.17456	BX1
ATTCGTTGTTCGGCTG	0	BX2		GAACTGTGTTACAGCT	2.21133	BX1
ATTCTACCATCATGAC	1.62171	BX2		GAAGAATCATTGACAC	1.6766	BX1
ATTCTACGTCAGTCGC	0	BX2		GAAGAATGTATCACCA	1.09795	BX1
ATTCTACTCGCCTTTG	0	BX2		GAAGCCCCACGTACAT	2.59024	BX1
ATTGGGTAGGTGCCTC	2.18891	BX2		GAAGCGACAGCTGTAT	1.65666	BX1
ATTGTTCGTGGAACCA	2.85378	BX2		GAAGCGAGTGAAGCGT	1.74695	BX1
ATTTACCAGCAAGCCA	2.68818	BX2		GAAGGACAGCGTTGTT	0	BX1
ATTTCACAGTCAGCCC	2.32202	BX2		GAAGGACCAATCGCAT	0	BX1
ATTTCTGCAGGACATG	2.65518	BX2		GAAGGACTCGCCAATA	1.01791	BX1
CAAAGAAAGTAAACAC	1.20638	BX2		GAAGGACTCTCCGATC	1.37302	BX1
CAAAGAACACGCTGTG	0.779809	BX2		GAAGGGTAGAAGCCTG	2.39397	BX1
CAAAGAATCAGTCAGT	1.43582	BX2		GAAGGGTGTCCATCTC	1.8811	BX1
CAAAGAATCGTCAACA	0	BX2		GAAGGGTTCCGAGATT	2.48265	BX1
CAACAGTCATACTTTC	0	BX2		GAAGGGTTCTACTTCA	2.55897	BX1
CAACAGTCATGGAATA	0	BX2		GAAGGGTTCTTTGCGC	2.21404	BX1
CAACAGTGTCTTGAAC	0	BX2		GAAGTAACACTTGTGA	1.66321	BX1
CAACCAATCCGCCTAT	0	BX2		GAATAGAAGTGGCCTC	2.09568	BX1
CAACGGCTCCGATGTA	0.831465	BX2		GAATAGAGTGGCTGCT	2.27461	BX1
CAACGGCTCGGCTGTG	0	BX2		GAATAGATCACTGTTT	0	BX1
CAAGAGGGTGGTCTTA	0	BX2		GAATAGATCGAAACAA	1.41565	BX1
CAAGAGGTCGGTCAGC	3.33971	BX2		GAATCACCACATGTTG	1.11888	BX1
CAAGGGAAGCACTCAT	1.71769	BX2		GAATCGTGTGGCGTAA	1.71653	BX1
CAAGGGATCAGAATAG	1.20409	BX2		GACAGCCAGCCACAAG	2.00245	BX1
CAAGGGATCGACCTAA	1.08806	BX2		GACAGCCGTCACCGAC	1.08016	BX1
CAAGGGATCGCGCTGA	0	BX2		GACATCAAGCCTCATA	0	BX1
CAATCGAAGAGAGTGA	2.18243	BX2		GACCAATAGGTTAGTA	2.34272	BX1
CAATCGATCATTGAGC	2.82125	BX2		GACCAATGTTGCATTG	2.15583	BX1
CAATGACCACGACAGA	3.4005	BX2		GACCCAGAGGGCTTCC	1.80919	BX1
CAATTTCAGCGTTAGG	2.53741	BX2		GACCCAGTCTCAATCT	2.56615	BX1
CAATTTCGTCACTGAT	0.987968	BX2		GACCCTTGTAGCTGTT	1.69623	BX1
CACAACAAGCGTGAAC	0	BX2		GACCCTTGTAGTACGG	1.17238	BX1
CACAACAGTAGTACGG	0.926506	BX2		GACCCTTTCCGGACGT	0	BX1
CACAACAGTGCCGAAA	0	BX2		GACCGTGCACTCCTTG	2.33503	BX1
CACACAATCGATCCCT	0	BX2		GACCTTCAGTCGGCAA	1.33016	BX1
CACAGATAGCTCGCAC	2.0337	BX2		GACCTTCGTACACGTT	1.77214	BX1
CACAGATCAGACAAAT	2.56909	BX2		GACGCTGCAGATACCT	1.97858	BX1
CACAGATGTTTACTTC	2.29622	BX2		GACGCTGTCAGTGTGT	1.39704	BX1
CACAGGCCAGTGTACT	0	BX2		GACGTTAAGTAGCAAT	0	BX1
CACAGGCCATTACGGT	0	BX2		GACGTTAGTTACGGAG	1.47942	BX1
CACAGGCGTCGATGCC	1.82808	BX2		GACTATGAGTCTTGGT	1.66774	BX1
CACAGGCTCGGCTGAC	0	BX2		GACTATGCAATAACGA	0	BX1
CACATGAAGCTGAAAT	1.31223	BX2		GACTATGCATGACTGT	0	BX1
CACATGAAGTGGATTA	2.25604	BX2		GACTATGGTGACTCGC	2.13042	BX1
CACATGAGTACGGCAA	2.45834	BX2		GACTATGTCACGATCA	2.02404	BX1
CACCAAAAGCGCTTCG	0	BX2		GACTATGTCTAGTGAC	1.71428	BX1
CACCAAATCCACGTCT	1.59912	BX2		GACTCAAGTGGCATCC	1.28539	BX1
CACCAAATCTCGGGAC	1.97581	BX2		GACTCTCAGGAGGCAG	1.12475	BX1
CACGGGTTCAAGTGTC	2.66507	BX2		GACTGATCATTCTGTT	0	BX1
CACGTGGGTCAACCAT	0	BX2		GACTGATGTAGCTGAG	1.10102	BX1
CACGTTCAGGTCACCC	0	BX2		GACTTCCAGAGTGAAG	0	BX1
CACGTTCAGTGTTCAC	1.70189	BX2		GACTTCCAGCGTGTCC	1.03317	BX1
CACGTTCGTGTCGATT	1.80564	BX2		GAGACCCGTGGCTTGC	2.64216	BX1
CACGTTCTCGGACTGC	0	BX2		GAGACCCGTGTTTACG	0	BX1
CACTGAAGTAATGTGA	1.219	BX2		GAGAGGTAGACCATAA	2.68425	BX1
CACTGGGAGTAGATCA	2.68444	BX2		GAGATGGGTATCGATC	1.18531	BX1
CACTGGGCACTTTATC	0	BX2		GAGATGGTCAAAGACA	1.73917	BX1
CACTTCGTCTGTGCGG	2.28056	BX2		GAGCCTGCATCCTGTC	1.32213	BX1
CAGATCACAGTTGGTT	0	BX2		GAGCCTGGTGCCGAAA	1.03469	BX1
CAGCAATCATCTCAAG	1.20852	BX2		GAGCTGCAGTAACAGT	1.85192	BX1
CAGCACGTCATCTCTA	0	BX2		GAGCTGCTCCTCAGAA	1.31501	BX1
CAGCGTGGTGATACCT	0	BX2		GAGGCAACACCAGTAT	0	BX1
CAGGCCAAGTAAAGCT	0	BX2		GAGGCAAGTAGAAACT	1.5466	BX1
CAGGCCACATCCCGTT	1.19293	BX2		GAGGCCTAGTTCCGTA	1.32405	BX1
CAGGCCAGTGGTATGG	1.58201	BX2		GAGGCCTGTTACGTAC	1.39168	BX1
CAGGCCATCGCGTAGC	0.316489	BX2		GAGGGTAGTACTCGTA	0	BX1
CAGGTATAGCTGGCCT	1.31921	BX2		GAGTCATAGCTTGTGT	1.42182	BX1
CAGGTATGTAGAGATT	0	BX2		GAGTCATGTCACTCTC	2.06282	BX1
CAGGTATTCATGTCAG	0	BX2		GAGTCATTCACTGATG	2.05329	BX1
CAGTGCGGTGCGACAA	0	BX2		GAGTCTAGTATCATGC	1.06237	BX1
CAGTTAGAGAGCTGCA	0	BX2		GAGTCTATCAACTGGT	1.78032	BX1
CAGTTAGAGTCAACAA	0	BX2		GAGTCTATCACCTACC	2.08194	BX1
CAGTTAGCACCCATAA	0	BX2		GAGTGAGGTTGGGATG	2.18505	BX1
CAGTTCCTCAAACCTG	0	BX2		GAGTGTTAGACCTCAT	0	BX1
CATAAGCTCTATTTCG	0	BX2		GAGTGTTCACCCTTGT	1.17315	BX1
CATACAGCAGCCATTA	0	BX2		GAGTGTTGTCTACGTA	1.17616	BX1
CATACCCGTTTGTTGG	2.23452	BX2		GAGTTACAGTCTCGTA	0	BX1
CATAGACGTCATCAGT	0	BX2		GAGTTGTAGACGCTCC	0	BX1
CATCAAGAGAGACAAG	2.21182	BX2		GAGTTGTCACCGTACG	2.16002	BX1
CATCAAGGTACATTGC	0	BX2		GAGTTGTGTCTGTTAG	1.49345	BX1
CATCAAGGTCGAGTTT	1.70317	BX2		GAGTTGTTCCAGTACA	0	BX1
CATCAAGGTTGTTTGG	1.20246	BX2		GAGTTTGAGCCGGAAT	1.62678	BX1
CATCCACTCCCGTTCA	0	BX2		GAGTTTGCAGCCGTTG	1.45793	BX1
CATCCCAAGTGATCGG	0	BX2		GAGTTTGCATCAGTCA	1.8886	BX1
CATCCGTAGGTGCTGA	2.24508	BX2		GATAGAAAGGGTGGGA	1.4335	BX1
CATCCGTAGTTAGTAG	0	BX2		GATAGAATCATTGCGA	1.87313	BX1
CATCCGTCACACTTAG	3.01418	BX2		GATAGCTAGAAGGCTC	1.63698	BX1
CATCCGTCATACGCAT	1.51399	BX2		GATCAGTCACAGTGAG	1.99542	BX1
CATCCGTCATAGAGGC	0	BX2		GATCAGTGTCATCGCG	1.80284	BX1
CATCGCTCAAATTAGG	2.73151	BX2		GATCAGTTCAGACCCG	1.67211	BX1
CATCGCTGTGTTCCAA	0	BX2		GATCAGTTCCTACCAC	1.22763	BX1
CATGAGTAGCCGATAG	2.33996	BX2		GATCATGAGCTGCGAA	1.89457	BX1
CATGAGTGTATGGGAC	2.01123	BX2		GATCATGCAACTGCTA	1.65187	BX1
CATGAGTGTGTACATC	0.907002	BX2		GATCATGCAAGACTGG	1.87096	BX1
CATGAGTGTTCAAGGG	2.46531	BX2		GATCATGTCAACGTGT	1.3383	BX1
CATGAGTTCGCAGATT	1.39819	BX2		GATCATGTCTTGCAAG	1.72085	BX1
CATGAGTTCGTTCTCG	1.47681	BX2		GATCCCTAGCTTTCTT	0.942893	BX1
CATGCCTAGACTAGAT	1.07099	BX2		GATCCCTAGGATTCAA	2.47265	BX1
CATGCCTCAGACCCGT	0	BX2		GATCCCTCACGACCTG	1.06398	BX1
CATGCCTCATCCTTCG	2.34806	BX2		GATCCCTGTGACGTCC	0.951688	BX1
CATGCTCAGTCATGGG	1.67828	BX2		GATCCCTTCCGACGGT	1.7493	BX1
CATGCTCAGTGGATAT	1.31901	BX2		GATCCCTTCCGCTGTT	2.65764	BX1
CATGCTCCAAGTGCAG	1.62719	BX2		GATCGTAAGATTCGCT	0	BX1
CATGCTCCATCCGAAT	0	BX2		GATCGTAAGTACAACA	0	BX1
CATGGATAGTGTTCCA	0	BX2		GATCGTACAATGGGTG	2.23166	BX1
CATGGATTCCCAGGAC	2.37966	BX2		GATCGTAGTATACGGG	1.53636	BX1
CATTCATAGCTAGATA	0	BX2		GATCGTAGTCGTTGGC	1.70373	BX1
CATTCATTCAAGCCTA	2.39035	BX2		GATCGTATCCTTCACG	1.49265	BX1
CATTCCGCAAGGTTGG	0	BX2		GATGACTAGACTACCT	1.85912	BX1
CATTCCGGTGTCATTG	0	BX2		GATGACTAGCCTTTCC	1.92984	BX1
CATTCTAGTTCGCGTG	1.26981	BX2		GATGACTAGGACTGGT	0	BX1
CATTGAGAGTTAACAG	0	BX2		GATGACTTCAAGAGTA	1.49896	BX1
CATTGAGTCCGCAACG	1.61232	BX2		GATGAGGCAAACCATC	1.58787	BX1
CATTGTTAGCCATCCG	2.79432	BX2		GATGAGGGTACACGCC	0.879231	BX1
CATTGTTCAAGCTACT	1.59082	BX2		GATGATCGTTGGTGTT	1.67001	BX1
CCAAGCGGTCGGATTT	2.62354	BX2		GATGCTAAGGAACTCG	1.76398	BX1
CCAAGCGTCTGGCCTT	0	BX2		GATGCTATCAGCAGAG	1.56042	BX1
CCACAAAAGCTCTGTA	1.39316	BX2		GATGGAGGTAATGCTC	1.67917	BX1
CCACAAAGTACGCGTC	2.72736	BX2		GATGTTGGTTCCCACT	0	BX1
CCACAAAGTGCAACAG	1.58896	BX2		GATTCGAAGTCACAGG	1.52872	BX1
CCACACTAGCTTACGT	3.30376	BX2		GATTCTTCATGCCGAC	1.89481	BX1
CCACCATGTTAGGGTG	0	BX2		GATTCTTGTCAAATCC	0.982813	BX1
CCACCATTCCCTCTTT	1.62253	BX2		GATTCTTGTCTAATCG	1.58571	BX1
CCACGAGTCACTACGA	1.10169	BX2		GATTGGTCACCAGGTC	2.32952	BX1
CCACTTGTCAACGTGT	1.49802	BX2		GATTGGTCATAGATCC	1.47499	BX1
CCACTTGTCATATGGC	0	BX2		GATTTCTTCATGTCAG	2.25394	BX1
CCATAAGGTACGATTC	0	BX2		GCAACATCAGAGAGGG	1.27703	BX1
CCATAAGGTTCAAGTC	1.14596	BX2		GCAACATTCTAGTACG	1.76257	BX1
CCATAAGTCGTTCATT	1.50384	BX2		GCAACCGAGTGCACTT	1.63787	BX1
CCATCACTCAAGAATG	1.10885	BX2		GCACATAGTCGCTTAA	0	BX1
CCATCACTCGCATTAG	1.61104	BX2		GCACATATCTGGTTGA	1.43326	BX1
CCCAACTAGACCCGCT	0	BX2		GCACGGTCAGCAAGAC	0	BX1
CCCAACTGTACCGGCT	2.94347	BX2		GCACGGTCATGTGGTT	2.11504	BX1
CCCATTGCAAGTTCCA	1.8418	BX2		GCACGGTGTACTGCCG	1.5437	BX1
CCCATTGTCACTTCTA	2.32697	BX2		GCACGGTGTTACACTG	0	BX1
CCCGAAGGTCTACATG	0	BX2		GCACGGTTCCCGAAAT	2.30457	BX1
CCCGGAAGTCATTCCC	1.03259	BX2		GCACGTGGTAGTGCGA	2.01198	BX1
CCCTAACCAGCGTGCT	0	BX2		GCACGTGGTGAGCCAA	1.23553	BX1
CCCTAACGTATGGAAT	1.94574	BX2		GCACTAAAGCCTAACT	1.83723	BX1
CCCTCAACACGTCGTG	0	BX2		GCACTAAAGTAAACGT	0	BX1
CCCTCAATCGTTAGTG	0	BX2		GCACTAATCTTGGATG	2.01011	BX1
CCCTCTCGTTCAGGTT	0	BX2		GCAGCTGGTCACTCTC	1.71934	BX1
CCCTCTCGTTCTTCAT	0	BX2		GCAGGCTGTGGCTCTG	2.61837	BX1
CCCTCTCTCATGCCGG	0.741644	BX2		GCAGTTACAACTGATC	2.01704	BX1
CCCTGATGTGTCCAAT	1.60976	BX2		GCAGTTAGTGAGCTCC	0	BX1
CCCTTAGCACTTTAGG	2.46182	BX2		GCAGTTAGTTGGACCC	2.37707	BX1
CCCTTAGGTCCCTGTT	0	BX2		GCAGTTATCGAACACT	0	BX1
CCCTTAGGTTTCGATG	0	BX2		GCATCTCAGCCTGTGC	0	BX1
CCGATCTAGATTAGTG	2.09168	BX2		GCATCTCCAGGTCCCA	1.30259	BX1
CCGATCTAGGAGTATT	0	BX2		GCATCTCCATCTCGTC	1.32608	BX1
CCGATCTCACCTTCCA	1.11008	BX2		GCATGATCATTCTCTA	1.31292	BX1
CCGATGGGTCGTGGAA	0	BX2		GCATTAGTCTCCATAT	1.04689	BX1
CCGCAAGCAGTAACAA	0	BX2		GCCAACGCACAGAGAC	1.53952	BX1
CCGGACAAGCAGGCTA	0	BX2		GCCAACGCAGCAGTTT	1.36374	BX1
CCGGACAGTATGAGCG	0	BX2		GCCAGCAAGGATATGT	0.90921	BX1
CCGGTGAAGTTGTCGT	0	BX2		GCCAGCACATGGCCCA	2.23404	BX1
CCGGTGACAAGTATAG	0	BX2		GCCAGGTGTTGGGATG	1.53308	BX1
CCGTAGGTCCGCATAA	2.33405	BX2		GCCAGGTTCAGCGCAC	0	BX1
CCGTTCAGTCGTAATC	0	BX2		GCCAGGTTCTTCCGTG	1.77082	BX1
CCTAACCAGCAATAGT	1.27443	BX2		GCCAGTGAGCGACCCT	0.726985	BX1
CCTAAGACAGTATGAA	0.949934	BX2		GCCAGTGCATTAGGAA	1.98895	BX1
CCTAAGAGTGAAGCTG	0	BX2		GCCATGGTCTCGTCGT	0	BX1
CCTACGTCAGTAACCT	0.608456	BX2		GCCATTCAGGACAAGA	1.62171	BX1
CCTCAGTAGCACCTGC	0.965367	BX2		GCCATTCGTTGTACGT	1.40581	BX1
CCTCATGCAGTTGGTT	1.4759	BX2		GCCATTCTCCGGTAAT	2.69223	BX1
CCTCCAACACGTAGAG	0	BX2		GCCCAGACAGAGTGTG	1.88963	BX1
CCTCTAGGTCTACGAT	1.53995	BX2		GCCCAGAGTGAATAAC	1.07785	BX1
CCTCTAGGTTTATGCG	0	BX2		GCCCGAAAGCGATTCT	1.53923	BX1
CCTGCATTCCATGCAA	0	BX2		GCCCGAATCATCTGTT	0	BX1
CCTGTTGCAAGTAGTA	0	BX2		GCCCGAATCATGGCCG	0	BX1
CCTGTTGTCCGATGCG	1.25193	BX2		GCCGATGGTTACGATC	1.17007	BX1
CCTTCAGCATCTCAAG	0	BX2		GCCGTGAAGACCAAAT	1.37966	BX1
CCTTCAGTCGAACGGA	1.25707	BX2		GCCTGTTAGTATGTAG	1.10681	BX1
CCTTGTGCAAATGATG	0	BX2		GCCTGTTTCGAACACT	2.11569	BX1
CCTTGTGCACTGTGTA	3.65025	BX2		GCGAGAAGTAATGTGA	1.89385	BX1
CCTTGTGTCTGGCTGG	1.80395	BX2		GCGAGAAGTGGCACTC	1.47629	BX1
CCTTTGGAGCGAATGC	0	BX2		GCGAGAATCTGTGCTC	1.58865	BX1
CCTTTGGAGTAATTGG	0	BX2		GCGATCGAGGTCACAG	0	BX1
CCTTTGGGTCTAGATC	1.11847	BX2		GCGATCGCACTTACAG	0	BX1
CGAAGGAAGTCCCGGT	1.32669	BX2		GCGATCGCATCAGCGC	0	BX1
CGAATTGGTGGAACCA	0	BX2		GCGATCGGTATATGGA	1.59802	BX1
CGAATTGGTTACAGCT	0	BX2		GCGATCGTCGTTATCT	1.85056	BX1
CGACAGCCACCTTCGT	0	BX2		GCGGAAACAGGTCTCG	0	BX1
CGAGAAGAGGCAGGTT	0	BX2		GCGGAAACAGTTTGGT	1.99606	BX1
CGAGAAGCAGACCAAG	1.63721	BX2		GCGGAAACATGGCCAC	1.09212	BX1
CGAGAAGCATCTCATT	0	BX2		GCGGATCAGTCAATCC	2.11981	BX1
CGAGGAAAGGACTATA	0.854292	BX2		GCGTGCACACTGTGAT	2.14983	BX1
CGAGGCTGTCTGGTTA	0	BX2		GCGTGCAGTAACCAGG	0	BX1
CGAGGCTTCCTACCAC	2.49606	BX2		GCGTGCAGTCTAACTG	2.06462	BX1
CGAGTGCAGTCGTTAC	0	BX2		GCGTGCATCCTTCGAC	1.4192	BX1
CGAGTTACATCACGGC	0	BX2		GCGTTTCAGGCTTAGG	0	BX1
CGAGTTATCCCTTCCC	0	BX2		GCGTTTCGTGCGTTTA	0	BX1
CGATCGGCACAACATC	0	BX2		GCTACAACATAGGCGA	2.65682	BX1
CGATGCGTCAACTGAC	0	BX2		GCTACCTTCTGTGCGG	0	BX1
CGATGGCCAAGGGTCA	2.19332	BX2		GCTGAATGTTTATGCG	0.949934	BX1
CGCAGGTCATAACAGA	1.50814	BX2		GCTGAATTCGCTGTCT	1.71846	BX1
CGCAGGTCATGTGACT	0	BX2		GCTGCAGTCATGAGAA	0	BX1
CGCATAAGTAGGCTGA	0	BX2		GCTGGGTAGCGTCGAA	2.26006	BX1
CGCATGGAGTCATGGG	1.64357	BX2		GCTGGGTCACCAGTAT	2.08327	BX1
CGCCAGAAGAAACACT	0	BX2		GCTGGGTTCTCTCGAC	2.1741	BX1
CGCCATTTCATGAGTC	0	BX2		GCTTCACGTTGAGTCT	1.28891	BX1
CGCGTGAAGGTAAGGA	0	BX2		GCTTGGGAGGCATCAG	0.822347	BX1
CGCGTGAGTCTAACTG	1.25563	BX2		GCTTGGGAGGTAGCCA	1.13396	BX1
CGGAATTAGCATGCGA	0	BX2		GGAACCCGTTCCACAA	2.22453	BX1
CGGACACTCATTGTTC	2.05166	BX2		GGAAGTGCATTACTCT	2.2405	BX1
CGGAGAAAGTGGTGAC	0	BX2		GGAATCTAGGTCGTGA	1.18389	BX1
CGGAGAACAGCCCACA	0	BX2		GGAATCTAGTCGAAAT	0	BX1
CGGAGAAGTCCGTTTC	1.30233	BX2		GGAATCTGTAAGTCAA	1.65034	BX1
CGGCAGTTCCCACAGG	0.848213	BX2		GGAATCTGTTCAAACC	1.63971	BX1
CGGGACTAGCGTTAGG	0	BX2		GGAATGGAGTGCTCAT	1.74053	BX1
CGGGCATTCTTCGCTG	0	BX2		GGACGTCAGCTCTGTA	1.76451	BX1
CGGGTCACATGATAGA	2.52514	BX2		GGAGAACCACCATTCC	1.14275	BX1
CGGGTCATCTCAGTCC	1.26522	BX2		GGAGATGAGGTTATAG	1.96686	BX1
CGGTCAGAGCATGAAT	1.97083	BX2		GGAGATGCACCTCTAC	0.98924	BX1
CGTAAGTAGTACCATC	1.16519	BX2		GGAGATGCACTGATTG	1.99104	BX1
CGTAATGAGAGCCATG	1.08923	BX2		GGAGCAACATGCAGGA	1.18547	BX1
CGTAATGGTTTACCTT	0	BX2		GGAGGATCATCTGCGG	2.72736	BX1
CGTAGTAAGAAGAGCA	1.86551	BX2		GGAGGTAAGATAACAC	2.06552	BX1
CGTAGTATCGGATACT	2.02181	BX2		GGAGGTAAGCGGACAT	2.33553	BX1
CGTGAATTCTGCGGGT	0	BX2		GGATCTAAGATGCGAC	1.61377	BX1
CGTGATATCAGGACAG	0	BX2		GGATCTACAGAGTGAC	1.49896	BX1
CGTGCTTGTGAGCCAA	0	BX2		GGATCTACATCCCGTT	2.74991	BX1
CGTGCTTTCATGAGTC	1.23936	BX2		GGATCTAGTCGGAAAC	1.37038	BX1
CGTGTCTCACCGTCTT	2.29924	BX2		GGATCTATCATTCATC	1.6917	BX1
CGTGTCTTCGTACACA	1.28322	BX2		GGATCTATCCATTCGC	1.87679	BX1
CGTTAGACATCTCGTC	1.4733	BX2		GGATCTATCGACATAC	1.62974	BX1
CGTTAGAGTCCAGCGT	2.18243	BX2		GGATGTTAGAGCTGAC	2.18076	BX1
CGTTAGAGTGACCGTC	0	BX2		GGATGTTGTGCTTATG	0.958872	BX1
CGTTGGGGTGCGAGTA	0	BX2		GGATGTTTCCACGAAT	1.50018	BX1
CGTTGGGTCTAGATCG	0	BX2		GGCAGTCAGCATCTTG	1.07074	BX1
CTAACCCAGTCACACT	0	BX2		GGCAGTCCAACTCGTA	2.23341	BX1
CTAACCCTCCTCGCAT	0.87099	BX2		GGCAGTCCACTTCCTG	1.72399	BX1
CTAACTTCAGGTCAGA	0	BX2		GGCAGTCTCGGCCAAC	0.944907	BX1
CTACAGAAGTTAGTAG	0.695606	BX2		GGCGTCACAAGAGTGC	1.20655	BX1
CTACCCAAGAAAGTCT	0.748914	BX2		GGCGTCACACTTCAAG	2.51916	BX1
CTACCCAGTCACTAGT	0	BX2		GGCGTCAGTATGGTAA	2.28227	BX1
CTACCCAGTGTAGGAC	1.63988	BX2		GGCGTCAGTGCCGAAA	1.29062	BX1
CTACCTGCAGTAACAA	2.09419	BX2		GGCGTCATCTGGCCAG	1.09875	BX1
CTACCTGCATAGAAAC	2.35604	BX2		GGCTGTGTCCATGATG	2.7247	BX1
CTACGGGGTCGTCGGT	1.88047	BX2		GGCTTGGCAATTGCTG	1.68095	BX1
CTACGGGTCACTGATG	0.539563	BX2		GGCTTTCGTCGATTCA	1.06923	BX1
CTACTATGTAATGTGA	1.10967	BX2		GGGAAGTCACGAGAAC	1.40837	BX1
CTACTATGTACCCAGC	0	BX2		GGGAAGTCAGTCTTCC	1.2891	BX1
CTACTATGTAGGAGTC	1.05329	BX2		GGGAAGTGTCATCACA	2.38908	BX1
CTACTATGTGATACTC	0	BX2		GGGAAGTTCGGCTGGT	1.77122	BX1
CTAGACATCTCTTGCG	0	BX2		GGGACCTCAGAGGTTG	2.38598	BX1
CTATCCGCATAGACTC	1.95297	BX2		GGGACCTTCAGAGTGG	1.5229	BX1
CTATCCGCATGGCTGC	0	BX2		GGGACTCGTGCTCTCT	2.24785	BX1
CTATCTAAGCGTCTGC	1.48985	BX2		GGGAGATGTGCGCTCA	0	BX1
CTCAACCCAAGTACCT	0	BX2		GGGAGTAAGATTTGCC	0	BX1
CTCAACCGTGGATCGA	1.28077	BX2		GGGAGTAGTCGAATTC	1.86095	BX1
CTCAACCTCATGAGTC	0	BX2		GGGATCCAGGAACGAA	0	BX1
CTCAAGAAGTCATGAA	0	BX2		GGGATCCGTAAGAACT	1.59865	BX1
CTCAATTCAACTGCTA	1.7663	BX2		GGGATCCGTTTGGCTA	1.74266	BX1
CTCAATTCAGATCATC	3.47579	BX2		GGGATGAAGCTAAGTA	1.28247	BX1
CTCAATTGTTTACTGG	0	BX2		GGGATGAGTGCGACAA	1.91511	BX1
CTCAATTGTTTCACAG	2.20676	BX2		GGGATGAGTTACGGAG	1.29177	BX1
CTCACTGGTGTGGTCC	0	BX2		GGGCCATGTGGCTGAA	0	BX1
CTCAGAAAGGCAATGC	2.12586	BX2		GGGCGTTAGACACACG	0	BX1
CTCAGAAAGTCACGCC	3.12441	BX2		GGGCGTTAGGTGCCTC	1.76578	BX1
CTCAGAAGTGTTAGCT	0	BX2		GGGCTACCACTCCCTA	0	BX1
CTCAGTCAGTGTTCAC	0	BX2		GGGCTCAAGGCCTTGC	0	BX1
CTCAGTCGTACAAGTA	2.93762	BX2		GGGTAGACAATCGTCA	2.23533	BX1
CTCAGTCGTCAGCTTA	0	BX2		GGGTAGAGTAACAGTA	1.77285	BX1
CTCATCGCAACGTAAA	2.18336	BX2		GGGTATTCATAGTCAC	1.36885	BX1
CTCATTAAGGCTGTAG	0	BX2		GGGTATTGTCGCGGTT	1.65976	BX1
CTCATTACACTTGAAC	0	BX2		GGGTCTGAGACTCCGC	1.5229	BX1
CTCCAACAGTGGGAAA	0	BX2		GGGTCTGGTTGCATTG	2.34194	BX1
CTCCAACCATTCGGGC	0	BX2		GGGTCTGGTTGCCTAA	2.4582	BX1
CTCCACAAGTGGCCTC	0	BX2		GGGTGAAAGCCATTGT	1.93629	BX1
CTCCACAAGTTACTCG	0	BX2		GGGTGTCCAACTGGTT	2.30576	BX1
CTCCATGCAGATCCAT	2.38415	BX2		GGGTGTCCAATTGTGC	1.65153	BX1
CTCCCAACAAGACGGT	2.84103	BX2		GGGTTATGTGTCTTCC	1.45717	BX1
CTCCCAATCGATTGGT	2.16996	BX2		GGGTTATGTTCGAACT	2.06007	BX1
CTCCCTCAGGTGTGAC	1.00063	BX2		GGTAACTTCAGGACGA	1.34613	BX1
CTCCGATTCCACCTGT	2.83831	BX2		GGTAATCGTTCTTGCC	1.70207	BX1
CTCCTCCCAGAGGTTG	1.03119	BX2		GGTAGAGAGCTCTTCC	1.26577	BX1
CTCCTTTAGGGACCAT	0	BX2		GGTAGAGCAAGCTCTA	1.83424	BX1
CTCTCAGCACCGTGCA	1.82139	BX2		GGTCACGAGGTTCCGC	1.5501	BX1
CTCTCAGTCGACCAAT	1.91157	BX2		GGTCACGAGTTGCATC	1.55171	BX1
CTCTCGAGTCAAGTTC	1.17686	BX2		GGTCACGGTGAGCTCC	2.46822	BX1
CTCTCGATCCCGAGTG	1.64746	BX2		GGTCTGGCACCGTCTT	0	BX1
CTGAATGAGTTGTCAC	0	BX2		GGTCTGGCATAGTCAC	1.5576	BX1
CTGAATGCACTTCCTG	0	BX2		GGTCTGGTCAGACTGT	0	BX1
CTGAATGCATGACTGT	1.51372	BX2		GGTCTGGTCATTTCCA	1.99295	BX1
CTGAGCGAGCCACAAG	0	BX2		GGTCTGGTCCTAACAG	2.24659	BX1
CTGAGGCCAATAGGGC	2.57263	BX2		GGTGAAGTCAACGCTA	0	BX1
CTGAGGCGTTGCGGAA	1.04449	BX2		GGTGATTAGACTGAGC	0	BX1
CTGATCCAGCGCTGCT	0	BX2		GGTGATTCAAACCGGA	1.22135	BX1
CTGATCCTCGCCGTGA	1.4211	BX2		GGTGATTCACTTGAAC	0	BX1
CTGCATCTCTAGTTCT	1.02319	BX2		GGTGATTGTTCTCAGA	1.52698	BX1
CTGCCATCAAGTGATA	0	BX2		GGTGGCTCAACTGATC	2.22643	BX1
CTGCCTAGTATGATCC	1.10196	BX2		GGTGTCGAGCAGCAGT	1.67988	BX1
CTGCCTAGTTGACGGA	2.06643	BX2		GGTGTCGTCAGGAGAC	1.02634	BX1
CTGCGAGAGTGGATTA	1.19921	BX2		GGTTCTCAGAATCGAT	1.08003	BX1
CTGCGAGGTAGCTGCC	0	BX2		GGTTCTCCAAGAGTTA	1.24567	BX1
CTGCGAGTCGCAGTCG	0.681794	BX2		GGTTCTCGTGCACGCT	2.62161	BX1
CTGCTCAAGACTGGGT	0.955905	BX2		GGTTCTCGTTGCATCA	2.09542	BX1
CTGGACGCACGGCTAC	0	BX2		GGTTGTAAGGTTCTAC	0	BX1
CTGTAGACAAGAGGTC	0.954037	BX2		GGTTGTATCAAACGAA	1.72412	BX1
CTGTATTTCCGAAGGA	2.76959	BX2		GTAACACGTACTGAGG	2.53841	BX1
CTGTGAACAACAGCTT	0	BX2		GTAACACTCGAGTCCG	0	BX1
CTGTGAATCCGCATAA	0	BX2		GTAACCAGTTGCAAGG	1.73148	BX1
CTGTGAATCCGTGACG	0	BX2		GTAAGTCAGAGCAACC	0	BX1
CTGTGAATCGGAGATG	0	BX2		GTAAGTCTCGCGTCGA	2.7081	BX1
CTGTGGGAGGCTTCCG	0	BX2		GTAATCGCACTGCATA	1.70177	BX1
CTGTGGGAGTCGCGAA	0	BX2		GTAATGCGTAACACGG	2.62437	BX1
CTGTGGGGTTAAAGTG	0	BX2		GTAATGCGTCGTTCAA	1.25045	BX1
CTGTGGGGTTCAAACC	1.31908	BX2		GTACAACAGTCATCGT	0	BX1
CTTACCGCATTGTCGA	3.87012	BX2		GTACAGTCACCAAATC	1.50316	BX1
CTTAGGATCTGCAGCG	1.53365	BX2		GTACAGTTCGTGTGGC	1.97563	BX1
CTTCCGAGTTACACTG	1.52515	BX2		GTAGAAAAGCACTCCG	1.59802	BX1
CTTCCTTAGTACTGTC	0	BX2		GTAGAAAAGTTCTACG	1.18831	BX1
CTTCCTTTCCACTTTA	0	BX2		GTAGAAAGTCTGCAAT	2.36274	BX1
CTTCGGTAGTCGGCCT	0	BX2		GTAGATCCACAGAGAC	1.54544	BX1
CTTCGGTGTATTGAGA	2.99054	BX2		GTAGATCGTTTCGTTT	0	BX1
CTTCTAAAGTTAGAAC	0	BX2		GTAGCTATCCGTGCGA	0	BX1
CTTCTCTGTCGTTTCC	1.21872	BX2		GTAGGAGAGGAAGTAG	0	BX1
CTTGAGACATGTGCCG	0	BX2		GTAGGAGCAATGGCAG	2.12359	BX1
CTTGAGATCGCGTCGA	1.18641	BX2		GTAGGAGGTCACTGAT	1.79009	BX1
CTTGATTAGCTGAAAT	0	BX2		GTAGGAGTCTCGCGTT	1.14831	BX1
CTTGATTGTTTACTTC	2.16767	BX2		GTAGGTTAGGGCTGAT	1.11363	BX1
CTTTCAACATTGCAAC	0.924071	BX2		GTAGTACGTAGGAGTC	1.28379	BX1
CTTTCGGTCGGCGATC	0	BX2		GTATTGGAGCCATATC	1.37821	BX1
GAAACCTGTTTAGAGA	1.04611	BX2		GTATTGGGTATTTCTC	0	BX1
GAAATGACACAACCGC	2.63058	BX2		GTATTTCAGGTAAACT	1.86725	BX1
GAAATGAGTAATGTGA	1.69387	BX2		GTCAAGTCAACCAGAG	0.939842	BX1
GAAATGATCTAGAACC	0	BX2		GTCACGGGTTTCTTAC	1.13196	BX1
GAAATGATCTCCGAAA	1.81505	BX2		GTCACTCCACGCCAGT	0	BX1
GAACACTAGAATGTTG	0	BX2		GTCACTCTCATTGCGA	1.43582	BX1
GAACACTGTGCTGCAC	1.1997	BX2		GTCAGCGCAGGTGACA	1.13582	BX1
GAACTGTCAGCGTACC	1.67457	BX2		GTCATCCGTGGAACCA	1.98046	BX1
GAAGCGATCTGCTTTA	2.56458	BX2		GTCATCCGTTACGTAC	1.92779	BX1
GAAGGACCAGACAAGC	0.873502	BX2		GTCATGAAGTCGAAGC	0	BX1
GAATAGACAAATTGCC	0	BX2		GTCATGATCTTTCGAT	2.07816	BX1
GAATAGACACCAGCTG	3.13052	BX2		GTCATTTCAGCTAACT	1.87609	BX1
GAATAGATCAATGTCG	0	BX2		GTCATTTCAGTAACGG	0	BX1
GAATAGATCCCATAAG	1.40302	BX2		GTCATTTGTCTCTCAC	1.36634	BX1
GAATAGATCTTGATTC	0	BX2		GTCATTTGTTCCAGGC	1.18452	BX1
GAATCACCAGTCCCGA	0	BX2		GTCCACTCAGCTGGTC	1.80239	BX1
GAATCACGTGACCGAA	0	BX2		GTCCCATCAACGGTAG	1.23122	BX1
GAATCACTCGAGATGG	0	BX2		GTCCTCACACCTCAGG	1.42637	BX1
GAATCGTCAAATGATG	3.60035	BX2		GTCCTCAGTCCGGATC	0	BX1
GAATCGTCATGGAACG	1.4806	BX2		GTCGTAACATCCTTCG	0	BX1
GAATCGTGTCGGTGAA	2.53627	BX2		GTCGTTCGTTGGGCCT	0	BX1
GAATCGTGTGAAGCTG	0	BX2		GTCTCACAGGACGCAT	1.50059	BX1
GACACGCGTCCTACGG	1.27946	BX2		GTCTCACTCTTCCTAA	0.633199	BX1
GACAGCCAGTGCTCAT	1.29977	BX2		GTCTGTCAGAGAGGGC	1.68023	BX1
GACAGCCCAGTCCCGA	0	BX2		GTCTGTCGTAGTCCTA	0	BX1
GACAGCCGTCCTACGG	0	BX2		GTCTTTAAGCAGTCTT	2.47797	BX1
GACAGCCGTTGCGGCT	0	BX2		GTGACGCCATGACGGA	2.49591	BX1
GACCAATCACGGCGTT	1.22102	BX2		GTGACGCGTTCTCTCG	2.73551	BX1
GACCAATGTCGGCACT	2.19616	BX2		GTGACGCTCCTACCGT	1.86786	BX1
GACCCAGAGATTGGGC	1.06911	BX2		GTGACGCTCGGTTGTA	2.1912	BX1
GACCGTGCAATGAACA	1.79122	BX2		GTGAGCCAGCGTCTCG	1.64357	BX1
GACGCTGAGTTACGGG	0	BX2		GTGAGCCAGTGTACAA	1.74033	BX1
GACGTTAGTCCATAGT	1.29542	BX2		GTGAGGAAGACTTCGT	2.50817	BX1
GACTATGAGTATTGCC	0	BX2		GTGAGGAAGTAGACAT	1.35396	BX1
GACTATGCATGTGCTA	0	BX2		GTGAGGAGTTACCCAA	0.973596	BX1
GACTCAAGTTGAAGTA	1.71223	BX2		GTGAGTTGTGGCTGAA	0	BX1
GACTCTCAGGATTCAA	3.1013	BX2		GTGAGTTTCGAATGCT	0	BX1
GACTCTCAGGCATGGT	0	BX2		GTGATGTAGACTTCGT	1.70871	BX1
GACTCTCCAATTCACG	0	BX2		GTGATGTAGGTCGACA	0.97155	BX1
GACTCTCCATGAAGCG	2.58295	BX2		GTGCACGGTCGTGGAA	1.67528	BX1
GAGACCCAGGTTCAGG	0	BX2		GTGCACGTCCACGGGT	1.02359	BX1
GAGACTTGTCCGGTGT	0	BX2		GTGCAGCGTATCTCTT	2.90304	BX1
GAGACTTGTGAGCCAA	2.01095	BX2		GTGCGTGCAACTCGAT	1.17053	BX1
GAGAGGTCATTCACCC	1.47304	BX2		GTGCGTGTCAGGAACG	1.01409	BX1
GAGATGGAGCTTAAGA	0	BX2		GTGCTGGGTTAATCGC	0	BX1
GAGATGGAGGGCAACT	0	BX2		GTGCTTCAGCTGAGCA	1.75759	BX1
GAGATGGCAATGTCAC	0	BX2		GTGCTTCAGGATCATA	1.59238	BX1
GAGCCTGAGCCGCTTG	0	BX2		GTGCTTCAGTTGCATC	1.76304	BX1
GAGCCTGCAGACAAGC	0	BX2		GTGGAAGAGTAGTCAA	1.1331	BX1
GAGCTGCCAAATTGCC	0	BX2		GTGGAGAAGGTGCATG	0	BX1
GAGCTGCGTACGGGAT	3.66752	BX2		GTGGAGAGTCTTCCGT	0	BX1
GAGGCCTAGGATCACG	2.78686	BX2		GTGGCGTGTTTGACAC	0.932866	BX1
GAGGGATCATCAGCAT	0	BX2		GTGGGAAAGTATCCTG	0	BX1
GAGGGTACATGTAACC	0	BX2		GTGGTTAGTCTCAGAT	0	BX1
GAGTCATAGAAATTCG	2.02752	BX2		GTGGTTATCAGTGATC	1.12827	BX1
GAGTCATAGGGCCTCT	0	BX2		GTGTAACGTGGCAACA	2.02752	BX1
GAGTGTTAGTATTCCG	1.62695	BX2		GTGTAACTCTCGTCAC	2.61039	BX1
GAGTGTTGTGATTAGA	0	BX2		GTGTCCTCAGATTTCG	1.30739	BX1
GAGTGTTGTTCATCGA	2.56732	BX2		GTGTCCTTCTGGCCTT	1.91059	BX1
GAGTTACAGCTCCATA	1.75799	BX2		GTGTGATAGTTCCATG	1.80458	BX1
GAGTTGTCATGTCTAG	0	BX2		GTGTGATCATCCGAAT	1.97831	BX1
GAGTTGTGTCACCCTT	2.82849	BX2		GTGTGATTCTGGGCCA	1.28134	BX1
GAGTTTGAGTTGGAGC	0	BX2		GTGTGGCAGACCAGAC	1.25276	BX1
GATAGCTAGTATTCCG	1.61096	BX2		GTGTGGCGTCTACAAC	2.45853	BX1
GATAGCTCAGCATACT	1.60402	BX2		GTGTGGCGTGACAGGT	1.51234	BX1
GATCACAAGAATGTTG	2.24533	BX2		GTGTTAGAGCATTTCG	2.24307	BX1
GATCACAGTTGGGATG	0	BX2		GTGTTAGCATTCAGCA	2.27794	BX1
GATCAGTTCGTGCAGC	1.43937	BX2		GTGTTAGGTCGAGCAA	0	BX1
GATCATGCAAGAGTAT	0	BX2		GTTACAGAGCCACTCG	2.23062	BX1
GATCATGCAGTGCGCT	1.03247	BX2		GTTACAGCATGAAGCG	1.00753	BX1
GATCATGGTCTGATAC	1.29928	BX2		GTTACAGGTGTCCAAT	1.16035	BX1
GATCATGGTTCCAGGC	1.37603	BX2		GTTACAGTCAGGCGAA	2.34699	BX1
GATCCCTAGTCATGAA	1.6673	BX2		GTTACCCCACAAAGTA	0	BX1
GATCCCTTCACCGCTT	2.69979	BX2		GTTACCCGTACAGCGA	1.6461	BX1
GATCCCTTCGTGTGGC	0	BX2		GTTACCCGTACGCGTC	2.50026	BX1
GATCGTACATATACCG	1.80113	BX2		GTTACGAGTCCTGGGT	0.989452	BX1
GATCGTAGTCTGTGGC	2.28056	BX2		GTTAGACAGAGCTTTC	1.51358	BX1
GATGACTGTTCGGACC	2.34294	BX2		GTTAGACGTTTGGGAG	1.23779	BX1
GATGAGGCACCGTGAC	2.61454	BX2		GTTAGTGTCATCACTT	1.56609	BX1
GATGAGGGTGGAAGTC	1.56729	BX2		GTTATGGGTGCACATT	0	BX1
GATGAGGGTTAACCTG	2.13589	BX2		GTTCATTCATTCGATG	2.39372	BX1
GATGATCAGCATTGAA	2.13979	BX2		GTTCATTGTGTGAGCA	1.96783	BX1
GATGATCCACATCATG	0	BX2		GTTCATTTCGTCCTCA	1.86371	BX1
GATGGAGCATGAGGGT	1.52431	BX2		GTTCCGTAGTCGGGAT	1.44864	BX1
GATTCGACATCTGGGC	0	BX2		GTTCGCTCAGAAACCG	1.40557	BX1
GATTCGATCATTGAGC	0	BX2		GTTCTATAGTATAGGT	1.84418	BX1
GATTCTTGTTTAAGGA	1.69484	BX2		GTTCTATGTCTCTCTG	1.77062	BX1
GATTCTTTCGGTAAGG	0	BX2		GTTGAACGTAGAGACC	2.68013	BX1
GATTGGTAGAGCAGCT	0	BX2		GTTGCTCAGACGCATG	1.7705	BX1
GATTGGTCAGACATCT	0	BX2		GTTGCTCAGTGCCTCG	1.72804	BX1
GATTGGTTCTGGGTCG	0	BX2		GTTGCTCCACTGCACG	1.65398	BX1
GATTTCTAGTTGTACC	0	BX2		GTTGCTCTCTGTCGTC	1.27666	BX1
GATTTCTCACGGGTAA	1.9128	BX2		GTTGTCCCAATTCTTC	2.06824	BX1
GATTTCTCAGGCTCTG	1.3546	BX2		GTTGTGAGTGGGCTCT	2.12977	BX1
GCAACATAGGCGCTCT	3.63856	BX2		GTTGTGATCCCTCTTT	0	BX1
GCAACATGTCCACATA	0	BX2		GTTGTGATCGTAACCA	1.4474	BX1
GCACATAAGACTTCCA	0	BX2		GTTTACTGTCCGACGT	2.13651	BX1
GCACATATCAAGTCTG	0	BX2		GTTTACTTCGGTCTAA	1.21431	BX1
GCACGGTTCAACCCGG	2.64966	BX2		GTTTGGAAGGTCCCTG	1.55245	BX1
GCACGGTTCGCACGGT	0	BX2		GTTTGGAGTCCACAGC	2.04935	BX1
GCACGTGCAACGTATC	0	BX2		GTTTGGATCTTCACAT	1.00368	BX1
GCACTAACATATCTCT	0	BX2		TAACACGAGAGTTGTA	0	BX1
GCACTAATCATCACAG	0	BX2		TAACACGGTGGCATCC	1.20885	BX1
GCAGCTGAGCAACTTC	0	BX2		TAACACGGTTAGAAAC	0	BX1
GCAGCTGAGGACTGGT	1.8802	BX2		TAACCAGAGAGCATAT	1.13167	BX1
GCAGCTGGTAAGCAAT	1.17438	BX2		TAACCAGGTAGTCTTG	1.25635	BX1
GCAGCTGTCCCTCTTT	1.55657	BX2		TAACGACCAGAGTTCT	1.08261	BX1
GCAGTTATCTGGTGCG	2.15112	BX2		TAACGACCATACGCAT	0	BX1
GCATCGGGTGTCATGT	1.60022	BX2		TAACGACGTTAGGGAC	1.05891	BX1
GCATGATTCCTTATCA	0	BX2		TAACTTCAGCTAGTTC	2.19699	BX1
GCATTAGAGCACCGAA	0	BX2		TAAGCACTCTACGCGG	1.7076	BX1
GCATTAGTCGCGTGCA	0	BX2		TAAGCCACAAATGAAC	0	BX1
GCCAACGAGTGGACTG	1.23406	BX2		TAAGCCACATTGTCGA	2.24032	BX1
GCCAACGCATAGCTGT	1.05123	BX2		TAAGTCGCAGCAGAAC	1.11295	BX1
GCCAGCAGTCACAGAG	1.28643	BX2		TAAGTCGCATGTTCAG	1.59378	BX1
GCCAGTGCACTGCGTG	0	BX2		TAAGTCGCATTGACAC	1.39567	BX1
GCCAGTGGTCCCAAAT	1.68666	BX2		TAATTCCAGCAGCGAT	1.20474	BX1
GCCAGTGGTCGTGCCA	1.20376	BX2		TAATTCCAGGTACTGG	1.51316	BX1
GCCATGGAGGGATGTC	1.34529	BX2		TACAACGTCCCAAGTA	2.10364	BX1
GCCATGGAGTGTAGTA	0	BX2		TACAACGTCCGCGAGT	2.1604	BX1
GCCATGGCAGCTATTG	0	BX2		TACACCCCATCCGGCA	1.70287	BX1
GCCATTCGTGCCTTTC	1.57302	BX2		TACACCCTCATAGACC	2.31904	BX1
GCCATTCTCCACATAG	1.85006	BX2		TACAGGTAGAGTGGCT	1.26122	BX1
GCCCAGACACTTTATC	0	BX2		TACAGGTTCCGACAGC	2.10327	BX1
GCCCGAATCATATGGC	1.42661	BX2		TACATTCCAATCCAGT	1.12643	BX1
GCCGATGCATGGGAAC	0	BX2		TACATTCGTACTCGAT	1.58555	BX1
GCCGATGGTCGCACAC	0	BX2		TACATTCTCCTACACC	1.81922	BX1
GCCGTGATCCCTCGAT	0	BX2		TACCCGTGTCTACATG	2.21061	BX1
GCCTGTTGTGCGTCGT	0	BX2		TACCGAACAAGCTGTT	0	BX1
GCGAGAATCATAAGGA	0	BX2		TACCGGGTCTTGGATG	0	BX1
GCGATCGTCACGATCA	0	BX2		TACCTCGCAATTTCTC	1.95648	BX1
GCGGAAAAGCATACTC	0	BX2		TACCTGCGTGGGTTGA	2.17548	BX1
GCGGAAAGTTCACCGG	2.02595	BX2		TACGCTCGTAGTTCCA	0	BX1
GCGGATCCACGATTCA	1.15676	BX2		TACGCTCTCGATTGGT	1.73975	BX1
GCGTGCAAGCATGATA	0	BX2		TACGGTACACAGTCCG	1.72085	BX1
GCGTGCATCAGTGATC	0	BX2		TACTGCCAGAGGATGA	1.13971	BX1
GCGTTTCAGAAAGTCT	0.986595	BX2		TACTTACAGTGCACAG	2.12417	BX1
GCTACAACATTCGATG	0.803775	BX2		TACTTACGTGCCGAAA	1.87539	BX1
GCTACAATCCACCTGT	0	BX2		TACTTGTCACAACGTT	1.17826	BX1
GCTACAATCCATACAG	0	BX2		TACTTGTGTCAGGAGT	0	BX1
GCTACCTCACTAGAGG	0	BX2		TACTTGTTCCATACAG	1.40002	BX1
GCTACCTTCGTCAACA	1.97724	BX2		TAGACTGCACTGAGGA	0	BX1
GCTCAAAGTTGGATCT	0	BX2		TAGACTGGTTCTTGTT	1.48746	BX1
GCTGAATCAAAGGATT	0	BX2		TAGAGTCCAGGTGTGA	2.22349	BX1
GCTGAATCAGACAATA	0.968701	BX2		TAGAGTCTCTGGTGGC	1.95124	BX1
GCTGAATGTAGCTAAA	0	BX2		TAGATCGAGTGGCAGT	1.05536	BX1
GCTGAATTCGGACGTC	0	BX2		TAGATCGGTCAAGTTC	1.49735	BX1
GCTGCAGCAGTCTCTC	0	BX2		TAGATCGGTCGATGCC	1.98985	BX1
GCTGGGTAGCCTGACC	2.2709	BX2		TAGATCGGTCTGATCA	1.84426	BX1
GCTTGGGCACCACATA	2.50524	BX2		TAGATCGGTTGCGAAG	2.00453	BX1
GGAACCCCAGGTACGA	1.32082	BX2		TAGATCGTCTAGACAC	1.02899	BX1
GGAATCTAGCGCTGAA	2.94079	BX2		TAGCACAAGGGTCAAC	0	BX1
GGACGTCAGCGCCGTT	1.72671	BX2		TAGCACACAGTCGAGA	0.781733	BX1
GGAGAACAGCGCCTTG	0	BX2		TAGCACATCTTGCAAG	1.60625	BX1
GGAGATGCAGGCTATT	0	BX2		TAGGAGGCAATACAGA	2.04134	BX1
GGAGATGGTTTAGACC	1.24426	BX2		TAGGAGGCAGTTTCAG	1.92195	BX1
GGAGCAAAGGGCAGAG	0	BX2		TAGGAGGGTGGACAGT	1.96501	BX1
GGAGCAACAGTATGAA	0	BX2		TAGGAGGGTGTTTACG	1.8691	BX1
GGAGCAACATAATGCC	2.45558	BX2		TAGGGTTCAAGTTCGT	1.7384	BX1
GGAGGATAGATGCCGA	1.43095	BX2		TAGGGTTTCCGTAGGC	1.56729	BX1
GGAGGATAGCTGGTGA	1.43241	BX2		TAGGTACAGACAGCTG	1.03927	BX1
GGAGGATGTAGTCGGA	1.45214	BX2		TAGGTTGCAATCCTTT	1.224	BX1
GGAGGATTCCAAACCA	2.12154	BX2		TAGGTTGCATTCCTCG	2.06192	BX1
GGAGGTATCTGTGTGA	1.56639	BX2		TAGGTTGTCCTACCGT	2.11424	BX1
GGATCTAGTACCCGCA	2.53377	BX2		TAGGTTGTCGCATGAT	1.49359	BX1
GGATGTTAGAGTCACG	0.987123	BX2		TAGTGCAAGGTCCTGC	1.05695	BX1
GGATGTTGTAGCACAG	0	BX2		TAGTGCAGTGACCGAA	1.02313	BX1
GGCACGTCACGCTGCA	2.86424	BX2		TAGTGCATCCATAAGC	1.19792	BX1
GGCACGTGTCGATTCA	0	BX2		TAGTGCATCCGTGGTG	2.00065	BX1
GGCACGTTCTTTCCGG	0	BX2		TAGTGCATCTATTGTC	1.71261	BX1
GGCAGTCAGATGTTGA	0	BX2		TATACCTAGCATGCAG	2.1302	BX1
GGCAGTCGTGTATCCA	0	BX2		TATATCCAGCATTGAA	0	BX1
GGCAGTCTCTGTCTCG	0	BX2		TATATCCCAATTCTCT	2.07096	BX1
GGCAGTCTCTTGCAGA	2.84229	BX2		TATCAGGAGGTAAGTT	1.907	BX1
GGCTGTGAGACTCGAG	1.69044	BX2		TATCAGGGTTTCCAAG	0	BX1
GGCTGTGAGATCGCTT	0	BX2		TATCCTAAGCAACAAT	2.77044	BX1
GGCTTGGGTACGTACT	0	BX2		TATCCTAAGTAACAGT	0	BX1
GGCTTTCAGGAGGCAG	2.13847	BX2		TATCCTAGTCCGAAAG	0	BX1
GGCTTTCTCCGAAATC	2.12911	BX2		TATCGCCAGGGTAGCT	1.77203	BX1
GGCTTTCTCTCATTTG	2.45314	BX2		TATCGCCCACGCACCA	1.71428	BX1
GGGACAACAACGCATT	2.15006	BX2		TATCGCCGTCGCTGCA	1.73391	BX1
GGGACAACATTCAGCA	0	BX2		TATCTGTAGAGGCCAT	1.40872	BX1
GGGACAATCTGCAGCG	0	BX2		TATGTTCAGCGACTTT	0	BX1
GGGACCTTCTCCTGCA	2.18499	BX2		TATGTTCAGCTTGTTG	1.26468	BX1
GGGAGATCAATCGAAA	1.75561	BX2		TATGTTCTCCCAGGCA	0	BX1
GGGAGATGTGCTCGTG	2.16722	BX2		TATTCCAAGATGCTAA	2.18196	BX1
GGGAGATTCTTTCTAG	2.93	BX2		TATTCCAAGGAAGTAG	0	BX1
GGGAGTACACCAGGTC	0	BX2		TATTCCAAGGGTTTCT	1.83668	BX1
GGGATGAAGACTGGGT	0.917477	BX2		TATTCCACACGTAGTT	1.08884	BX1
GGGCCATGTAAGTAGT	0	BX2		TATTCCACAGGAATAT	0	BX1
GGGCCATTCTGAATGC	0	BX2		TATTGCTAGGATATGT	1.55908	BX1
GGGCTACAGTGTTCAC	2.0895	BX2		TATTGCTCAGCGTTGC	1.25653	BX1
GGGCTACCATAATGCC	3.08942	BX2		TATTGCTCAGGGAATC	2.71828	BX1
GGGCTCATCAAGCCCG	4.09908	BX2		TATTGCTTCAAACGTC	1.14217	BX1
GGGCTCATCTCTAGGA	0	BX2		TATTGGGCATAGAGGC	2.74132	BX1
GGGTAGACAAACTCTG	1.42122	BX2		TATTTCGTCTACGGGC	1.98046	BX1
GGGTAGAGTATTTCGG	0	BX2		TCAAGACCATCGGAGA	0.96106	BX1
GGGTATTCACTAGAGG	1.9719	BX2		TCAAGACCATGAGAAT	1.54981	BX1
GGGTATTCAGACACAG	1.27313	BX2		TCAAGTGAGAATCGCG	1.64391	BX1
GGGTCACCACAGACGA	2.08163	BX2		TCAAGTGAGCACCCAC	1.78019	BX1
GGGTTATGTGCAGTGA	1.84695	BX2		TCAAGTGGTATGAAAC	1.84718	BX1
GGGTTATTCCAGTTCC	1.8684	BX2		TCAAGTGGTCCACACG	2.4744	BX1
GGGTTTAGTCGCGTTG	2.53805	BX2		TCAAGTGTCTTAGCAG	2.04037	BX1
GGTAATCTCACCATGA	0.916891	BX2		TCAATCTCAGCGGTCT	1.81119	BX1
GGTAGAGCAACCAACT	0	BX2		TCAATCTTCTGGCCTT	0	BX1
GGTAGAGTCCGGTAGC	2.53897	BX2		TCACACCAGACAAGCC	1.09928	BX1
GGTAGAGTCGTGGGAA	2.70637	BX2		TCACACCCACGCGCAT	1.0753	BX1
GGTCACGCAAGAATGT	0	BX2		TCACATTGTCTTTATC	2.14677	BX1
GGTCACGGTAACGTTC	2.90556	BX2		TCACGCTAGTAAAGCT	2.20311	BX1
GGTCTGGCAACACGTT	2.68114	BX2		TCACGCTCACCGTGCA	1.46891	BX1
GGTGAAGAGGGAGGCA	1.56161	BX2		TCACGCTCAGATCCTA	0	BX1
GGTGAAGCATTCTCTA	0	BX2		TCACGCTCATCTAGAC	1.6424	BX1
GGTGAAGGTTGTACGT	0	BX2		TCACGCTTCCCAAGCG	1.11999	BX1
GGTGATTCAATGCAGG	1.37302	BX2		TCACTATGTACCGGAA	2.08656	BX1
GGTGATTGTACGACTT	0	BX2		TCACTATGTACTGCGC	1.28454	BX1
GGTGGCTTCTGCTTTA	1.41482	BX2		TCACTCGAGACGGTCA	1.84426	BX1
GGTGTTACACATCATG	1.41423	BX2		TCACTCGCAATGTCAC	1.82852	BX1
GGTGTTACAGCATGCC	2.47647	BX2		TCAGCAAAGACTGTTC	1.14377	BX1
GGTGTTAGTGTGACCC	0	BX2		TCAGCAACATGGCACC	1.26659	BX1
GGTTCTCTCCGACGGT	2.89687	BX2		TCAGCAAGTCCACAGC	1.9267	BX1
GGTTGTATCGTAGTCA	0	BX2		TCAGCCTCAGTCACGC	0.901577	BX1
GTAACACAGGTCACAG	1.3271	BX2		TCAGCCTTCGTAGTGT	1.88291	BX1
GTAACACTCGGTAACT	0	BX2		TCAGGTACATCCGGCA	1.69696	BX1
GTAACACTCTACGCGG	0	BX2		TCAGGTATCGGATACT	1.72919	BX1
GTAACCATCAGACTGT	1.64206	BX2		TCAGTGAGTGATTGGG	1.18263	BX1
GTAATCGGTAGACGTG	0	BX2		TCAGTGATCATCGTAG	1.18405	BX1
GTAATCGGTTTGCAGT	3.09062	BX2		TCAGTGATCTACCTTA	2.11025	BX1
GTAATCGTCGTCTACC	2.94222	BX2		TCAGTGATCTCCGATC	1.18657	BX1
GTAATGCAGAGAGCCT	1.44889	BX2		TCAGTTTCATGTGGTT	0	BX1
GTAATGCGTGTCTCCT	0	BX2		TCAGTTTGTGATGAAT	2.43769	BX1
GTACAGTAGGGAGGGT	0	BX2		TCAGTTTTCTACTTCA	2.23419	BX1
GTACAGTCACTAACGT	0	BX2		TCATACTAGGATATAC	1.14232	BX1
GTACAGTGTCCTGTCT	0	BX2		TCATACTCAACGAGGT	1.02577	BX1
GTAGAAACACTCCACT	0	BX2		TCATACTCACGTCTCT	0	BX1
GTAGAAAGTCTTAGTG	0	BX2		TCATCATAGTAACGAT	2.19954	BX1
GTAGAGGGTTCGGTTA	0.845246	BX2		TCATGAGCACTGGACC	2.66482	BX1
GTAGATCGTGCCCTTT	1.19986	BX2		TCATGCCAGCGTATAA	1.28976	BX1
GTAGCTACAACGGGTA	0	BX2		TCATGGACAGGTTCCG	1.1599	BX1
GTAGCTACAATGCAGG	1.9257	BX2		TCATGGACAGTCGCTG	2.02881	BX1
GTAGTACGTCTGCAAT	0	BX2		TCATGTTAGAATTGCA	2.36777	BX1
GTATTGGTCCGGACGT	0	BX2		TCATTACTCAGTGCGC	1.5501	BX1
GTATTTCGTAACGTTC	1.7761	BX2		TCATTCACATTGCCTC	0	BX1
GTCAAACCATGAAGCG	2.32028	BX2		TCATTGTCAGGTGTTT	1.43229	BX1
GTCAAACGTCCGGATC	1.9673	BX2		TCATTGTCATTAAAGG	0	BX1
GTCAAACTCGTTCCTG	0	BX2		TCCACCAGTCAAATCC	1.03422	BX1
GTCAAACTCTCTCGCA	0	BX2		TCCACCATCTAACGCA	1.54139	BX1
GTCAAGTAGGAACTAT	1.10182	BX2		TCCACCATCTTCCCAG	2.4327	BX1
GTCACGGAGGATGAGA	2.22019	BX2		TCCATCGCAACACGAG	0	BX1
GTCAGCGAGGCAGTCA	0	BX2		TCCATGCAGTCTACCA	2.04871	BX1
GTCAGCGGTGATTCTG	2.61944	BX2		TCCATGCTCCGATCGG	1.5485	BX1
GTCATCCAGCACGTCC	0.917252	BX2		TCCCATGCAATACGAA	2.43984	BX1
GTCATCCCACCGCTAG	2.20246	BX2		TCCCATGGTCTGCCTT	0.967587	BX1
GTCATCCGTTATAGCC	1.23019	BX2		TCCCATGGTCTTCTAT	1.31025	BX1
GTCATGAAGACTGTTC	0	BX2		TCCCATGTCCCTCAAC	1.59238	BX1
GTCATGAAGCCTCCAG	0	BX2		TCCGAAAAGATGATTG	1.02807	BX1
GTCATGATCCAGCACG	1.78416	BX2		TCCGAAATCCTGGTCT	1.57514	BX1
GTCATGATCTCGCCTA	0	BX2		TCCGATCAGACGCCAA	2.82678	BX1
GTCCACTAGGCCACTC	1.05597	BX2		TCCGATCCAGCCGGTT	1.99473	BX1
GTCCACTAGGCCGCTT	3.39473	BX2		TCCGATCGTACAGTTC	1.44294	BX1
GTCCACTAGGTTCCGC	2.19029	BX2		TCCGGGAAGTCACTGT	1.8313	BX1
GTCCACTCAGCAGAAC	0	BX2		TCCGGGAGTAGGTTTC	2.77353	BX1
GTCCCATGTAGCGTTT	2.13107	BX2		TCCGGGAGTTATGTGC	0	BX1
GTCGAATCAAAGACGC	2.30133	BX2		TCCGGGATCGCTAGCG	1.38953	BX1
GTCGAATTCGAGTGGA	0	BX2		TCCTAATTCGCTGACG	2.64145	BX1
GTCGCGATCGCTTACC	0	BX2		TCCTCCCAGGTGGCTA	1.8917	BX1
GTCGTAATCCCATACC	2.60687	BX2		TCCTCGAAGATGCTGG	1.97403	BX1
GTCGTTCCACAATGTC	1.55864	BX2		TCCTCGAGTCGGATTT	3.50078	BX1
GTCGTTCTCCTCTTTC	0	BX2		TCCTCGAGTCTCCTGT	1.4806	BX1
GTCTACCGTAGGTCAG	2.58527	BX2		TCCTCGAGTTGTGCAT	2.00051	BX1
GTCTAGAAGTTCATCG	0	BX2		TCCTCGAGTTTCGGCG	1.36363	BX1
GTCTGTCAGGAGTACC	2.09127	BX2		TCCTCTTAGTAAATGC	1.62629	BX1
GTCTGTCTCGTTTACT	0	BX2		TCCTCTTAGTAGACCG	1.55874	BX1
GTGACGCCATCCGTTC	0	BX2		TCCTGCACATGGACAG	0	BX1
GTGACGCTCCACGTAA	0	BX2		TCCTTCTAGGATTTGA	1.90697	BX1
GTGAGCCAGACGACGT	0.927198	BX2		TCCTTCTCATGCGTGC	1.81433	BX1
GTGAGCCGTCTCCTGT	1.50412	BX2		TCCTTCTTCAGCAGAG	2.12564	BX1
GTGAGGAAGCAGAAAG	2.07088	BX2		TCCTTTCAGGATCACG	1.02645	BX1
GTGAGTTTCCCGAATA	0	BX2		TCGAACAAGACTCCGC	1.62481	BX1
GTGCACGCAGGTACGA	0	BX2		TCGAACAAGGAGCAAA	1.69062	BX1
GTGCACGTCGTTACCC	0	BX2		TCGAACATCACGGGAA	1.00676	BX1
GTGCGTGGTATCGCAT	0	BX2		TCGAAGTAGCTTCATG	1.2314	BX1
GTGCGTGTCGTACACA	3.17406	BX2		TCGACCTCAGCTGTCG	0.892546	BX1
GTGCTTCAGTAAGACT	1.87749	BX2		TCGACCTGTTTGGAGG	1.61878	BX1
GTGCTTCGTTGTGTAC	0	BX2		TCGACCTTCAAACTGC	2.19509	BX1
GTGGAAGGTTGGTACT	2.00717	BX2		TCGACCTTCCGGACTG	0	BX1
GTGGAAGTCTTCTGTA	1.81505	BX2		TCGACCTTCCGTGGTG	1.71075	BX1
GTGGAGAGTGACAGGT	0	BX2		TCGACGGCAGGCGATA	0	BX1
GTGGCGTAGGAATGTT	2.61532	BX2		TCGACGGTCTAGACCA	1.41636	BX1
GTGGCGTTCGAAGTGG	2.77376	BX2		TCGATTTGTCTGTCCT	2.31471	BX1
GTGTAACCATGTTACG	0	BX2		TCGATTTTCCTCACGT	0	BX1
GTGTGATCAACGTATC	0	BX2		TCGCACTAGTAAAGCT	0	BX1
GTGTGATCATGCCGAC	2.9603	BX2		TCGCACTCAAAGCTCT	1.58079	BX1
GTGTGATGTACTTCCC	0	BX2		TCGCACTGTCGGAACA	1.69098	BX1
GTGTGATTCCGTATGA	0	BX2		TCGCACTTCGCGATCG	0.954135	BX1
GTGTTAGAGTTGGAAT	0	BX2		TCGCAGGAGCTACTAC	0	BX1
GTGTTAGCACCCTCTA	0	BX2		TCGCAGGAGGTTAAAC	1.88551	BX1
GTGTTCCAGCTCGGCT	0	BX2		TCGCAGGGTTCGTACA	2.44239	BX1
GTTACAGGTAAGTTAG	1.7415	BX2		TCGGATAAGGCCTGAA	2.48864	BX1
GTTACCCAGTTTGAGA	1.12461	BX2		TCGGGACGTACTAACC	2.09308	BX1
GTTACCCTCTCATTTG	2.87227	BX2		TCGGGACGTATCACGT	1.10695	BX1
GTTACGAAGATACGAT	0	BX2		TCGGGCACATGGCGCT	1.79972	BX1
GTTACGACAGGACTAG	0	BX2		TCGGGCAGTCCGTTTC	1.3801	BX1
GTTACGAGTAACATAG	2.31574	BX2		TCGGGCATCCTGTTGC	0	BX1
GTTAGACGTGAAAGTT	1.14	BX2		TCGGGTGAGAAATGGG	1.66512	BX1
GTTAGTGCAATAGTCC	0.922698	BX2		TCGGGTGCACGCAGTC	0	BX1
GTTAGTGGTAAGTCAA	3.21834	BX2		TCGGGTGCACTTACAG	1.46212	BX1
GTTATGGAGGTCACAG	0	BX2		TCGGGTGGTCGGTGTC	1.2761	BX1
GTTATGGAGTCCCTAA	0	BX2		TCGGGTGGTTGGGTTT	0	BX1
GTTATGGTCGATAACC	1.52967	BX2		TCGGGTGTCCAAGCAT	1.23901	BX1
GTTCATTCAATCCTAG	0	BX2		TCGGTCTAGCCGGATA	0	BX1
GTTCCGTTCCTAGAGT	0	BX2		TCGGTCTGTGTAGCAG	1.72368	BX1
GTTCCGTTCTAGCAAC	0	BX2		TCGGTCTGTTCAAACC	0	BX1
GTTCGCTAGTCATGGG	0.846461	BX2		TCGGTCTTCAGTCATG	1.52613	BX1
GTTCGCTTCGAACGCC	1.02439	BX2		TCGGTCTTCGAAACAA	0	BX1
GTTCTATAGCAAGTGC	0	BX2		TCGTCCAGTTGCACGC	1.10451	BX1
GTTCTATTCGTCACCT	2.2807	BX2		TCGTGCTTCCCGAGGT	2.68055	BX1
GTTGAACGTGTGGACA	1.63781	BX2		TCGTGCTTCCGTTTCG	2.44688	BX1
GTTGAACTCCTTTAGT	0	BX2		TCGTGCTTCTTCCACG	0	BX1
GTTGCGGAGATTAGAC	0	BX2		TCGTGGGCAAATGGAT	0	BX1
GTTGCGGCATTGTGCA	1.82773	BX2		TCGTGGGCACATGGTT	1.99514	BX1
GTTGCGGGTCCAACGC	3.38581	BX2		TCGTGGGGTCGGTGTC	1.3591	BX1
GTTGCGGGTGGTACAG	2.07612	BX2		TCTAACTCAAATAAGC	1.03974	BX1
GTTGCGGTCCATTTCA	0	BX2		TCTAACTCAGGTCCCA	1.22508	BX1
GTTGCTCCACAGCGCT	1.17084	BX2		TCTAACTCAGTCGCAC	0.917342	BX1
GTTGCTCGTCTCGACG	0	BX2		TCTAACTGTACTGAGG	0.949546	BX1
GTTGTAGAGATCACCT	0	BX2		TCTAACTTCAAGGTGG	0.926921	BX1
GTTGTCCAGAGGGCGA	1.44889	BX2		TCTAACTTCGATTGGT	0.898459	BX1
GTTGTCCAGGGAGGGT	1.05475	BX2		TCTACCGCACATGACT	2.09163	BX1
GTTGTCCGTCAAATCC	0	BX2		TCTACCGTCTTGTGCC	1.80862	BX1
GTTGTCCGTGATCATC	0	BX2		TCTATACCATGATCTG	1.51247	BX1
GTTTACTGTATAGCTC	0.597	BX2		TCTATACTCGTAGAGG	1.26477	BX1
GTTTGGACATCGGAAG	0.848213	BX2		TCTATCAGTCGTATGT	1.78286	BX1
TAACCAGCATCGCTGG	0	BX2		TCTATCAGTGGCAACA	1.91848	BX1
TAACGACCACAGTCGC	1.54777	BX2		TCTATCAGTTGGCCTG	0	BX1
TAAGCACCAACGTATC	0	BX2		TCTCACGAGGTTCTAC	1.74826	BX1
TAAGCACCAATACCTG	0	BX2		TCTCACGCAAGGCAAC	0	BX1
TAAGCACGTGTATTCG	2.02139	BX2		TCTCAGCAGCATCCCG	1.02416	BX1
TAAGCACTCAACTGGT	0	BX2		TCTCAGCCAGGACATG	1.75739	BX1
TAAGCACTCTCTGGTC	0	BX2		TCTCAGCGTTTCCAAG	1.37744	BX1
TAAGCGTAGGAGGGTG	0	BX2		TCTCTGGTCCAGTGCG	0	BX1
TAAGCGTAGTATAGGT	0	BX2		TCTGCCAAGAGTCAGC	0.939177	BX1
TAAGCGTTCGTCAGAT	0	BX2		TCTGCCACAAGGAGTC	2.02623	BX1
TAAGTCGAGTCATGGG	0	BX2		TCTGGCTAGTATAACG	1.24373	BX1
TAATCTCAGTGTTCAC	2.38062	BX2		TCTGGCTCACGTCGTG	2.74218	BX1
TAATTCCCACGACCTG	1.44047	BX2		TCTGGCTGTGAACTAA	1.09436	BX1
TAATTCCCACTGGCGT	1.02876	BX2		TCTGGCTGTTCCCAAA	1.43253	BX1
TACAACGCACACCGAC	0	BX2		TCTGTCGAGCACTCTA	1.52613	BX1
TACAACGTCTTCCCAG	0	BX2		TCTGTCGTCGTTAGAC	1.16171	BX1
TACACCCCAACGACTT	0	BX2		TCTTAGTAGATGATTG	0	BX1
TACACCCCACCGGCTA	0	BX2		TCTTAGTAGCTCTTCC	1.82436	BX1
TACAGGTCACCCTAAA	0	BX2		TCTTAGTCAGGAGACT	1.69188	BX1
TACAGGTGTTATCTGG	1.74637	BX2		TCTTAGTGTGACACGA	1.84239	BX1
TACATTCCACCAGCGT	1.69653	BX2		TCTTAGTTCTCGCGTT	1.92729	BX1
TACATTCCATGGAGAC	2.62344	BX2		TCTTGCGAGGTGCAGT	1.56012	BX1
TACCCACTCGCTAGCG	0	BX2		TCTTGCGGTGAATTAG	0	BX1
TACCCGTCACATTCTT	0	BX2		TCTTGCGGTTCTCTCG	1.39066	BX1
TACCCGTTCGCTCTAC	1.66304	BX2		TCTTTGAAGTATGAGT	1.99022	BX1
TACCGGGAGGAGATAG	1.88884	BX2		TGAACGTAGCTTTGTG	0	BX1
TACCTGCTCGCTCTCA	1.69242	BX2		TGAACGTTCAAACCCA	1.71484	BX1
TACGCTCAGCTAGCCC	2.90301	BX2		TGAATCGAGATCGGTG	1.90936	BX1
TACGGGCAGTATGAGT	0	BX2		TGAATGCGTAACTTCG	1.4625	BX1
TACGGGCCAAGTAGTA	0	BX2		TGACAGTGTCTCGACG	0	BX1
TACGGGCCAGCTAACT	0	BX2		TGACAGTTCAGCGGAA	1.68953	BX1
TACGGGCGTTGTCATG	1.95314	BX2		TGACCCTGTAGTAAGT	0	BX1
TACGTCCTCACCTCTG	0	BX2		TGACCCTGTCGCGTTG	1.71149	BX1
TACTGCCTCATGGATC	0	BX2		TGACCCTGTTGGATCT	1.7821	BX1
TACTTCATCCATACAG	2.32556	BX2		TGACCCTTCACTAGCA	0.980829	BX1
TACTTCATCGGTGTAT	1.66617	BX2		TGACCCTTCTTCCGTG	0	BX1
TACTTCATCTCTCGCA	0	BX2		TGACTCCAGGATATAC	1.91501	BX1
TACTTGTAGTAGATCA	0.883622	BX2		TGACTCCCAACTCGTA	1.51732	BX1
TACTTGTTCTCGACGG	0	BX2		TGACTCCGTTTGCAGT	0	BX1
TAGACCAAGACGAGCT	2.08262	BX2		TGAGACTGTAGAGGAA	0	BX1
TAGACCAAGTCCCAGC	1.31084	BX2		TGAGCATCAGCGGTTC	1.54496	BX1
TAGACTGTCGGTGCAC	2.58749	BX2		TGAGCATCATAAGCGG	3.053	BX1
TAGACTGTCTACGGTA	2.54533	BX2		TGAGCATGTACAGCGA	1.49681	BX1
TAGAGTCAGATCGGTG	2.23087	BX2		TGAGCGCTCCATCAGA	1.61522	BX1
TAGAGTCGTGACTGAG	0	BX2		TGAGGAGTCGACCTAA	0	BX1
TAGATCGAGCGCACAA	1.68774	BX2		TGAGGGATCGCAGTGC	2.74309	BX1
TAGCACACAGAATTCC	2.90467	BX2		TGAGGTTTCGACCTAA	1.15765	BX1
TAGGAGGCAGATCCAT	0	BX2		TGAGGTTTCGATACGT	2.15938	BX1
TAGGGTTCAGGTTCAT	2.75312	BX2		TGAGTCACATTGGCAT	1.32822	BX1
TAGGGTTGTTGCACGC	2.87483	BX2		TGAGTCAGTGCCCACA	0.998024	BX1
TAGGTTGAGCTCCCTT	2.47522	BX2		TGATCAGCATATAGCC	1.41036	BX1
TAGGTTGAGTAGACCG	2.50955	BX2		TGATCTTGTACAGAGC	2.04974	BX1
TAGTGCAAGGCCTTCG	1.91972	BX2		TGATGCAGTGGTCCCA	0	BX1
TAGTGCACACTTGTCC	1.10926	BX2		TGATGCATCCTACGAA	1.57773	BX1
TAGTGCAGTGTCGCTG	0	BX2		TGATGGTCAACTACGT	1.77753	BX1
TATACCTAGCCTATTG	0	BX2		TGATTCTGTCTTGCGG	2.59951	BX1
TATACCTGTGAGCTCC	0.997916	BX2		TGATTTCGTTTGGGTT	1.86103	BX1
TATATCCGTACGGTTT	1.54689	BX2		TGATTTCTCCTCATAT	1.90961	BX1
TATATCCGTCAACGCC	0	BX2		TGCACGGAGAGAATCT	1.20819	BX1
TATATCCGTCTACGAT	1.32163	BX2		TGCACGGTCTGTACAG	1.96255	BX1
TATCGCCGTAACGATA	0	BX2		TGCAGATAGCTCTGTA	1.84988	BX1
TATCTGTAGACTTCAC	0	BX2		TGCAGGCCACTTGAGT	0	BX1
TATCTGTAGGGACACT	2.63964	BX2		TGCAGGCGTATCGCTA	0	BX1
TATCTGTGTGTCTTAG	1.0941	BX2		TGCAGTACAAGCTGTT	1.18248	BX1
TATGTTCAGCGCCTCA	2.17808	BX2		TGCAGTAGTGCCTGCA	2.04904	BX1
TATGTTCCACGTACAT	2.2634	BX2		TGCATGACACTGTTCC	0.89915	BX1
TATTGCTAGGGAGGTG	0.794218	BX2		TGCATGACAGCATACT	2.90778	BX1
TATTGCTGTCACCACG	0	BX2		TGCATGACATCTCAAG	0	BX1
TATTGCTGTGAGTCAG	2.86776	BX2		TGCCGAGAGACGACGT	0	BX1
TATTGCTGTTAGAAGT	0	BX2		TGCCGAGTCATAGAGA	2.69674	BX1
TATTGGGAGCGGATCA	0	BX2		TGCCGAGTCCTTCGAC	1.0327	BX1
TATTGGGTCGTCGCTT	0	BX2		TGCGACGAGTCTGTAC	0	BX1
TATTTCGCATAATCCG	0	BX2		TGCGACGGTATGGTAA	1.17732	BX1
TATTTCGGTGGCAACA	0	BX2		TGCGATAAGCCTCAGC	2.34977	BX1
TATTTCGTCAAAGAAC	1.38382	BX2		TGCGATAGTAGCTAAA	1.77183	BX1
TCAAGCAGTGTTCCTC	0	BX2		TGCGATAGTCAACACT	1.68756	BX1
TCAAGCAGTGTTCGTA	0	BX2		TGCGGCAAGTTGCGCC	1.78843	BX1
TCAAGTGGTCAAAGAT	0	BX2		TGCGGCACAAGCGAAC	1.77773	BX1
TCAAGTGGTCCGATCG	0	BX2		TGCGGCATCTCGCTCA	1.18122	BX1
TCAAGTGGTTATAGCC	1.39157	BX2		TGCGGGTGTTTGACAC	1.41849	BX1
TCAAGTGTCCTACAAG	0	BX2		TGCGGGTTCTAGTCAG	1.60561	BX1
TCAATCTGTACTGGGA	2.34279	BX2		TGCTCGTGTGATACAA	0	BX1
TCAATTCTCGGTAGGA	2.25776	BX2		TGCTCGTGTTAACCTG	1.63454	BX1
TCACAAGCACTCTGCT	2.14961	BX2		TGCTCGTGTTTAAGGA	1.58432	BX1
TCACAAGTCATGAGAA	2.65041	BX2		TGCTCGTTCTGTCTCG	2.11467	BX1
TCACACCAGCTCATAC	0	BX2		TGCTTGCGTCCAGGTC	2.29237	BX1
TCACATTGTAACCAGG	0	BX2		TGCTTGCTCTTCTTCC	2.22877	BX1
TCACATTGTACTGCGC	0	BX2		TGGAACTAGTAGTCAA	0	BX1
TCACATTGTGCCCTTT	0	BX2		TGGAACTCACAGGATG	2.12089	BX1
TCACATTTCTTCCTAA	0.877531	BX2		TGGAACTCACCTGTCT	2.45967	BX1
TCACGCTCACCGCTGA	1.9057	BX2		TGGAACTGTCCGTTTC	2.04783	BX1
TCACGCTGTGCATGTT	3.75288	BX2		TGGAGAGCATTGACAC	1.16976	BX1
TCACGCTTCTCGTTTA	1.08897	BX2		TGGAGGACACTCCGGA	1.49537	BX1
TCACTCGCACATACTG	1.24725	BX2		TGGAGGAGTGCAAGAC	2.72859	BX1
TCACTCGTCGAGAGCA	0	BX2		TGGATCACAACACTAC	1.42649	BX1
TCAGCCTCAATAGGAT	1.33695	BX2		TGGATCATCGTAACCA	2.46251	BX1
TCAGCCTGTAACGGTG	2.1695	BX2		TGGATGTTCCATCTCG	1.24005	BX1
TCAGCCTGTAGGCTGA	0	BX2		TGGCGTGAGTATGGAT	0	BX1
TCAGGTAAGGTACCTT	0.801532	BX2		TGGCGTGTCCGTGGCA	1.00687	BX1
TCAGTCCAGCCTGTGC	0	BX2		TGGGAAGAGCTTAAGA	1.75799	BX1
TCAGTGAAGATGGTAT	0	BX2		TGGGAGACAAGCGAGT	2.10312	BX1
TCATATCCACCATTCC	0.98365	BX2		TGGGAGACAAGGTACG	0	BX1
TCATATCCATACTGAC	0	BX2		TGGGATTAGGGCGAAG	1.52684	BX1
TCATATCGTTATGTCG	0.987968	BX2		TGGGATTAGTGCGTCC	1.87003	BX1
TCATCCGGTAATTAGG	0.889494	BX2		TGGGATTGTTTAGTCG	1.13224	BX1
TCATCCGGTACGAGTG	0.579137	BX2		TGGGCGTAGATGAAGG	2.53671	BX1
TCATCCGTCCGTTGGG	0	BX2		TGGGCGTAGTTCCGTA	2.55833	BX1
TCATGAGTCAACACGT	0.964161	BX2		TGGGCGTGTCTTGAAC	1.29292	BX1
TCATGCCGTGGCCACT	2.43128	BX2		TGGGCTGAGCCTATTG	2.51033	BX1
TCATGGACAATGACCT	1.80331	BX2		TGGGCTGTCACCCATC	1.32934	BX1
TCATGGAGTTAGAAAC	0	BX2		TGGTACAAGAAAGTCT	1.26122	BX1
TCATTACCAAAGTGTA	0	BX2		TGGTACAAGAGTCAAT	0	BX1
TCATTACCAACTGGTT	0	BX2		TGGTACACACGCACCA	1.91815	BX1
TCATTACTCCGTAGGC	1.4534	BX2		TGGTACATCACAACCA	2.3771	BX1
TCATTCAGTGTCATCA	0	BX2		TGGTAGTGTGCCTTTC	0.927845	BX1
TCATTCATCCCTCGTA	1.35964	BX2		TGGTAGTTCCACAAGT	1.03903	BX1
TCATTCATCTACCTTA	0.979581	BX2		TGGTAGTTCTCTAGGA	0	BX1
TCCACCAAGAGTTCGG	2.98039	BX2		TGGTGATAGTCAGCGA	0	BX1
TCCACCACAAGTGCAG	1.39551	BX2		TGGTGATCAATCGCAT	1.28416	BX1
TCCACCATCTTTCGAT	3.18587	BX2		TGGTGATCAGTTCTAG	0	BX1
TCCACGTAGGCTTCCG	1.30631	BX2		TGGTGATGTATCACCA	2.12158	BX1
TCCACGTGTGGTGATG	2.85424	BX2		TGGTTAGCACTAGGTT	1.42301	BX1
TCCAGAATCATTGTTC	1.66131	BX2		TGGTTAGCATGGCTGC	1.8538	BX1
TCCAGAATCGATGCTA	0	BX2		TGGTTAGTCAACCCGG	0.92766	BX1
TCCATGCCAAGGAGTC	0.844262	BX2		TGTAACGAGTCACTAC	1.95792	BX1
TCCATGCGTGCACATT	0	BX2		TGTAACGCACTGTGTA	1.968	BX1
TCCCACAGTGGCGCTT	2.13589	BX2		TGTAACGTCAGTGGGA	2.62102	BX1
TCCCAGTAGGCCCAAA	0	BX2		TGTAAGCGTTGGAGGT	1.31591	BX1
TCCCAGTGTCTTGTCC	1.89521	BX2		TGTAAGCTCAAGCCTA	1.45164	BX1
TCCCATGGTAGGCTGA	2.09589	BX2		TGTACAGGTGGCCACT	0	BX1
TCCGATCTCCACAGGC	3.06387	BX2		TGTACAGTCCAAGAGG	1.87914	BX1
TCCGGGACATAATGCC	0	BX2		TGTAGACTCCGGCAAC	2.12181	BX1
TCCGTGTCAGGCTACC	1.73975	BX2		TGTCAGAAGGTTATAG	0	BX1
TCCGTGTGTCGCGTCA	0	BX2		TGTCAGACAGCAGTTT	1.99642	BX1
TCCTCCCTCACCTGTC	2.26646	BX2		TGTCAGATCCTGTTGC	2.25394	BX1
TCCTCGACATTCAGGT	3.04436	BX2		TGTCCACTCCACAGCG	1.51871	BX1
TCCTCGATCGCACGAC	0	BX2		TGTCCACTCTGCCCTA	2.3351	BX1
TCCTCTTCAAGAGATT	0	BX2		TGTCCCACAGGGTTGA	1.19759	BX1
TCCTCTTTCCGTCACT	0	BX2		TGTCCTGTCCATTTAC	1.18342	BX1
TCCTGCACATGTCAGT	2.00194	BX2		TGTGAGTGTACCAATC	1.06698	BX1
TCGAACAAGCTCACTA	2.47398	BX2		TGTGAGTGTCAGATTC	2.39774	BX1
TCGAACACAAGAATAC	2.95052	BX2		TGTGAGTGTGCCCACA	2.28326	BX1
TCGAAGTAGAGTCGAC	1.54893	BX2		TGTGAGTGTGCTGCAC	1.175	BX1
TCGACGGCACACCAGC	0	BX2		TGTGAGTTCGTTAGAC	1.81333	BX1
TCGATTTGTCAGTCGC	0	BX2		TGTGATGGTGCGTGCT	1.11515	BX1
TCGCACTAGGTTATAG	0	BX2		TGTGCGGAGGGAGTTC	1.47045	BX1
TCGCACTCAGGAGGTT	2.04134	BX2		TGTGGCGAGGATCACG	1.46891	BX1
TCGCACTGTGTCTCCT	0.854292	BX2		TGTTACTAGTGCAACG	1.23381	BX1
TCGCTCAAGGAAGTCC	3.04371	BX2		TGTTACTCAGACAAAT	1.35953	BX1
TCGGATAGTATGCGGA	1.26213	BX2		TGTTACTTCATTGTTC	0	BX1
TCGGGCACAGCTGTAT	3.10024	BX2		TGTTCATCATCGTTCC	2.23583	BX1
TCGGGCAGTCACAGTT	0	BX2		TGTTCATGTGGCATCC	1.49978	BX1
TCGGGCAGTGATATAG	0	BX2		TGTTCATTCCTCTAAT	2.4004	BX1
TCGGGTGAGCTGAAAT	0	BX2		TGTTCCGTCACCGGGT	2.04197	BX1
TCGGGTGTCCGCTTAC	1.12657	BX2		TGTTCCGTCGATTCCC	1.52038	BX1
TCGTAGAAGGTTTACC	0	BX2		TGTTCCGTCGTCGCTT	2.60385	BX1
TCGTCCAAGATGTAGT	0	BX2		TGTTCTAAGATCACTC	1.33643	BX1
TCGTCCACAAGACTGG	1.98967	BX2		TGTTCTAAGTGACACG	2.33321	BX1
TCGTCCAGTCCAAAGG	0	BX2		TGTTCTACATGAATCC	1.18154	BX1
TCGTCCATCCACATAG	0	BX2		TGTTCTATCCTTGACC	1.90327	BX1
TCGTGCTTCAATCCGA	2.46605	BX2		TGTTCTATCTTGGCTC	2.56182	BX1
TCGTGGGAGAGAGGGC	0	BX2		TGTTGAGAGAAGTCAT	0	BX1
TCGTGGGTCCACGTCT	1.81764	BX2		TGTTGAGCAATACGAA	2.42038	BX1
TCTAACTCAAGGTCTT	0	BX2		TGTTGAGCAATCGCAT	0.995866	BX1
TCTACATAGGGCAACT	1.3645	BX2		TGTTGAGTCAGGAAAT	1.19134	BX1
TCTACATCATAGAAAC	2.44056	BX2		TGTTGGACAACATACC	0	BX1
TCTACATGTTCTTGTT	0	BX2		TGTTGGACAAGCGAGT	0	BX1
TCTACATTCGTGGCTG	3.06572	BX2		TGTTGGACATGACTTG	1.56954	BX1
TCTACCGAGGAGCAAA	0.503676	BX2		TGTTTGTCAGATTCGT	0	BX1
TCTATCAAGGCCTGAA	0.877832	BX2		TTAATCCCACCGCTGA	0	BX1
TCTATCATCGCTGTTC	0	BX2		TTACAGGTCTGCTGAA	0	BX1
TCTCACGCAGGCATGA	2.38892	BX2		TTACCATCAAAGGTTA	0.989452	BX1
TCTCAGCGTGGTCTAT	1.33695	BX2		TTACGCCAGGAGTATT	2.42094	BX1
TCTCAGCTCACGGACC	3.43625	BX2		TTACGCCAGGGTACGT	1.43083	BX1
TCTCCGACACACCTTC	0	BX2		TTACGTTAGATAGGGA	0	BX1
TCTCTGGAGTCACTAC	1.13654	BX2		TTACGTTAGATTGACA	0	BX1
TCTCTGGGTTGGGACA	1.86966	BX2		TTACGTTGTTTGCCGG	1.21866	BX1
TCTCTGGTCACCGGGT	1.59316	BX2		TTACGTTTCGGACGTC	1.13196	BX1
TCTGCCAGTAGCGCCT	0	BX2		TTACTGTTCAAGCCCG	1.19317	BX1
TCTGTCGAGCGGACAT	0	BX2		TTACTGTTCTCTCAAT	1.73583	BX1
TCTTAGTAGAGGTTAT	0	BX2		TTAGGCAAGGATCATA	0	BX1
TCTTGCGAGCGCCCAT	1.57393	BX2		TTAGGCAAGTCGAAAT	1.7154	BX1
TCTTTGAAGAGGTCGT	0	BX2		TTAGGCACAGCACGAA	0	BX1
TCTTTGAGTTGCCTAA	2.28135	BX2		TTAGGCAGTACCCAGC	1.87422	BX1
TGACGCGAGTAAACAC	1.75779	BX2		TTAGGGTGTTCTCAGA	2.01216	BX1
TGACGCGGTCTGCCTT	0	BX2		TTAGTCTAGAGCAGAA	1.11446	BX1
TGACGCGGTGCCTACG	1.57819	BX2		TTAGTCTAGCTCGTGC	1.93688	BX1
TGAGACTTCTGTGCTC	3.26473	BX2		TTAGTCTCACCCTAGG	1.97966	BX1
TGAGGAGAGGGATCAC	1.00008	BX2		TTAGTCTGTACGTGAG	2.44329	BX1
TGAGGAGGTAGTCGGA	2.5335	BX2		TTAGTCTGTATTCTCT	1.62367	BX1
TGAGGAGTCCTGTTAT	0	BX2		TTAGTCTGTCGCCACA	1.8409	BX1
TGAGGGAGTGGATCAG	3.17287	BX2		TTAGTCTGTGTCTAAC	2.83085	BX1
TGAGTCAAGCTCGTGC	0	BX2		TTAGTCTGTGTGCTTA	1.68666	BX1
TGAGTCAGTCCTTAAG	2.42047	BX2		TTATTGCCACTTGAGT	2.25114	BX1
TGATCAGTCTTAGCAG	1.55598	BX2		TTATTGCCATACTTTC	1.61184	BX1
TGATCTTAGTTGTCGT	0	BX2		TTATTGCGTTTGGGAG	1.63821	BX1
TGATGCACAAGCTACT	0	BX2		TTATTGCTCGGTAGGA	1.4464	BX1
TGATTCTTCCTTATAC	1.70128	BX2		TTATTGCTCTGTCAGA	0	BX1
TGCAGATGTATCGCGC	2.59081	BX2		TTATTGCTCTTAGCTT	1.48945	BX1
TGCAGGCCAGGTTCCG	1.65959	BX2		TTCAATCAGATCGGTG	1.88907	BX1
TGCAGTACAGCTGTCG	0	BX2		TTCACCGTCCACCTCA	0	BX1
TGCAGTAGTGACTGAG	0	BX2		TTCACCGTCGACACCG	1.05414	BX1
TGCATGAGTCCTGTTC	1.50032	BX2		TTCACGCCACTAGTAC	1.8369	BX1
TGCCGAGGTCGATGCC	0	BX2		TTCACGCGTTAAGAAC	2.07106	BX1
TGCGACGAGACTTGTC	2.17459	BX2		TTCACGCTCTCGTTTA	1.52543	BX1
TGCGACGCAGCCTACG	0.929233	BX2		TTCAGGACAGGCCCTA	2.12391	BX1
TGCGACGGTAGGACCA	1.35396	BX2		TTCAGGAGTGATGAAT	1.83601	BX1
TGCGACGGTCCCGGTA	0	BX2		TTCATGTAGATCGCTT	2.00871	BX1
TGCGACGTCCGTCACT	1.24093	BX2		TTCATGTAGGTCCCGT	0	BX1
TGCGATACAGACCTGC	1.60603	BX2		TTCATGTCAAGAATAC	0	BX1
TGCGATACAGGATGAC	0	BX2		TTCATTGCACTCCACT	1.29715	BX1
TGCGATATCTAGCCAA	2.02101	BX2		TTCATTGTCACCGGTG	0.969107	BX1
TGCGATATCTTAATCC	1.46882	BX2		TTCCACGAGATAACAC	1.67334	BX1
TGCGGCAGTCTCGCGA	0	BX2		TTCCGTGAGAATCCCT	1.23071	BX1
TGCGGCATCCTACCAC	1.95358	BX2		TTCCGTGAGGACTATA	1.2261	BX1
TGCGGCATCCTCAGAA	0	BX2		TTCCGTGAGTTCCGTA	2.33237	BX1
TGCGGGTAGATGCAGC	0	BX2		TTCCGTGGTTTAGACC	0	BX1
TGCGGGTAGCTGACAG	0.993504	BX2		TTCCTAATCGCTACGG	2.01151	BX1
TGCTCCAGTCAATGGG	0	BX2		TTCCTAATCGGAGTGA	1.25635	BX1
TGCTCCATCAAGCCGC	2.53913	BX2		TTCCTCTAGCATTTCG	0.987123	BX1
TGCTCGTAGAGTACCG	0	BX2		TTCCTTCCAAGCGAGT	2.02881	BX1
TGCTGAACAATGTTGC	0.918155	BX2		TTCCTTCCACGACGTC	0	BX1
TGCTGAAGTACGAGCA	1.79218	BX2		TTCCTTCGTGCCCGTA	2.52063	BX1
TGCTGAAGTAGTCACT	3.11058	BX2		TTCCTTCTCTGCGTCT	2.23882	BX1
TGCTGAATCCGTCAAA	1.39202	BX2		TTCGATTAGGACGCAT	0	BX1
TGCTGAATCTAGTACG	0	BX2		TTCGATTAGGTACATA	2.45139	BX1
TGCTGAATCTGATTCT	0.892972	BX2		TTCGATTCAAGTGCTT	2.57572	BX1
TGCTTCGAGATTAGAC	0	BX2		TTCGATTGTCAGGTAG	1.03224	BX1
TGCTTCGAGTTAGTAG	3.15323	BX2		TTCGCTGCATCTTTCA	1.19776	BX1
TGCTTCGCAATCGTCA	0	BX2		TTCGGTCGTCCTGTTC	1.93739	BX1
TGCTTCGTCCGCTGTT	0	BX2		TTCTAACAGACCAGCA	1.29793	BX1
TGCTTGCAGTCATTGC	1.72299	BX2		TTCTAACCACAGTACT	1.2351	BX1
TGCTTGCCATTCACCC	0	BX2		TTCTAACGTCTGCCTT	1.96924	BX1
TGCTTGCTCTTCCGTG	4.30157	BX2		TTCTAGTCAAGATGTA	1.96959	BX1
TGGAACTCATCGTCCT	0	BX2		TTCTAGTGTGCAGTGA	1.98478	BX1
TGGAACTGTAACAGGC	0	BX2		TTCTCTCTCCATGCAA	1.40002	BX1
TGGAACTGTTGCAACT	2.55376	BX2		TTCTTCCAGTACAACA	0	BX1
TGGAACTTCATTACGG	0	BX2		TTCTTCCCATGAAGCG	0	BX1
TGGAGAGAGGTTGGAC	0.987439	BX2		TTCTTCCGTAACCAGG	0	BX1
TGGAGAGGTACGACAG	0	BX2		TTCTTCCGTACAGCGA	1.07747	BX1
TGGATCAGTGGTAACG	0	BX2		TTCTTCCGTAGGACTG	1.90472	BX1
TGGATGTTCTAGAGCT	1.69605	BX2		TTCTTCCGTGGCTCTG	2.18051	BX1
TGGCGTGAGGTCATCT	0	BX2		TTCTTGACACAGACGA	2.11681	BX1
TGGCGTGCAGATCATC	2.64006	BX2		TTGAACGAGACAACTA	1.62744	BX1
TGGCGTGGTACCACGC	1.2687	BX2		TTGAACGAGGGCTGAT	0	BX1
TGGCGTGGTTTCGATG	2.01827	BX2		TTGAACGCACAGTCCG	1.73493	BX1
TGGGAAGGTGATGGCA	3.1117	BX2		TTGAGTGAGCGTGAGT	0	BX1
TGGGAAGGTTCCGGTG	1.05622	BX2		TTGATGGCAGAGTAAT	1.86463	BX1
TGGGAAGTCAGGCGAA	1.7843	BX2		TTGCATTAGGGACAGG	1.75852	BX1
TGGGAGACACTCTCGT	0	BX2		TTGCATTAGTGCCCGT	1.35014	BX1
TGGGATTAGGCATCGA	0	BX2		TTGCATTTCAGGTAAA	1.49978	BX1
TGGGATTAGTATGATG	0	BX2		TTGCCTGGTAAGAACT	2.04856	BX1
TGGGATTCAAGGTACG	2.58448	BX2		TTGCCTGGTCAAAGAT	1.3893	BX1
TGGGATTCATACAGGG	2.58399	BX2		TTGCGTCTCCATTTCA	1.29484	BX1
TGGGATTTCTCTCAAT	1.1079	BX2		TTGCGTCTCTATGTGG	0	BX1
TGGGCGTCACCTATCC	0	BX2		TTGCTGCAGGCGAACT	1.86817	BX1
TGGGCGTGTTGGGTAG	0	BX2		TTGCTGCCAAGTTCGT	1.09915	BX1
TGGGCGTTCACTGGGC	2.98696	BX2		TTGCTGCCATCACCAA	2.45918	BX1
TGGGCTGTCTGGACCG	2.42225	BX2		TTGGATGGTACAGCGA	1.70963	BX1
TGGTAGTAGGAGAGTA	1.58632	BX2		TTGGGATAGCACTGGA	0	BX1
TGGTAGTCAAAGGATT	1.61104	BX2		TTGGGATAGCTCGGCT	1.94711	BX1
TGGTAGTGTGACAGGT	0	BX2		TTGGGATCAGATGCGA	0	BX1
TGGTAGTGTGGATCGA	0	BX2		TTGGGCGCAAATGGTA	1.20934	BX1
TGGTAGTTCATCGCAA	1.94749	BX2		TTGGGTAAGACCAGCA	1.65051	BX1
TGGTAGTTCCCGAAAT	0	BX2		TTGGGTAAGGAAGAAC	2.21027	BX1
TGGTGATGTCTGCGCA	0	BX2		TTGGTTTAGCCTCTGG	0	BX1
TGGTGATTCATGAAAG	1.41746	BX2		TTGGTTTGTTCTATCT	1.31982	BX1
TGTAACGCACGTGAGA	0	BX2		TTGGTTTGTTGCGGCT	1.65255	BX1
TGTAACGTCCATCTAT	2.1861	BX2		TTGGTTTGTTTAGAGA	1.34424	BX1
TGTAAGCGTCCTCCTA	1.07543	BX2		TTGTGGATCGAAGTGG	1.37788	BX1
TGTAAGCTCGGTATGT	0	BX2		TTGTGTTAGATGAAGG	1.8012	BX1
TGTACAGAGCTAGCCC	1.25031	BX2		TTGTGTTGTCTTCCGT	2.01095	BX1
TGTACAGCAGCTTTCC	3.08287	BX2		TTGTGTTTCTCCTGAC	1.66721	BX1
TGTAGACGTGCTCTTC	2.85455	BX2		TTGTTCAAGCCTGTGC	0.918336	BX1
TGTCAGAGTAACTTCG	2.2007	BX2		TTGTTCAGTGTCCCTT	2.01198	BX1
TGTCCACAGCCATATC	2.12928	BX2		TTGTTGTCAGTCTTCC	2.02025	BX1
TGTCCCAAGACATAGT	1.84988	BX2		TTGTTGTGTTCTTGCC	2.05983	BX1
TGTCCCATCGAGTGAG	0	BX2		TTGTTTGAGAGGCTGT	1.08235	BX1
TGTCCTGAGTCATGGG	1.15855	BX2		TTGTTTGCAAGCAGGT	2.35774	BX1
TGTCCTGCACGCTATA	0	BX2		TTGTTTGCACATTCGA	0	BX1
TGTCCTGGTGAACGGT	0	BX2		TTGTTTGCAGCGGATA	1.13841	BX1
TGTCCTGGTTAGGACG	0	BX2		TTTACCAAGTAGGGTC	0	BX1
TGTCCTGGTTTCGGCG	1.96185	BX2		TTTACCAAGTGAACAT	2.83472	BX1
TGTGAGTAGCCAACCC	1.96316	BX2		TTTACTGAGGCTATCT	2.38205	BX1
TGTGAGTCACCCTATC	0	BX2		TTTACTGCATGTTACG	2.17099	BX1
TGTGAGTCACGTAGTT	0	BX2		TTTATGCCAGCATACT	1.88472	BX1
TGTGATGCAGTGTATC	0	BX2		TTTATGCGTATGGTTC	2.09417	BX1
TGTGGCGAGACTCTAC	0	BX2		TTTCACATCAGAACCT	0	BX1
TGTGGCGCAGTCGCTG	0	BX2		TTTCAGTGTCATAAAG	1.4086	BX1
TGTGGCGTCATACGGT	2.17323	BX2		TTTCAGTGTCGATTCA	1.17068	BX1
TGTGTGAAGCACGATG	2.46384	BX2		TTTCAGTTCATTGGTG	1.58663	BX1
TGTTACTAGTCTGGTT	2.15246	BX2		TTTCAGTTCCGCAGTG	1.70409	BX1
TGTTACTCACTTCAAG	2.14427	BX2		TTTCATGTCACTGAAC	1.1168	BX1
TGTTACTGTTGGTACT	2.83673	BX2		TTTCCTCAGCGCTGCT	1.51289	BX1
TGTTCATTCGGTAACT	1.66339	BX2		TTTCCTCTCCTGGGTG	2.0012	BX1
TGTTCCGAGGCCTAGA	2.15927	BX2		TTTCGATAGTAAATGC	1.95975	BX1
TGTTCCGGTTCACGAT	2.77588	BX2		TTTCGATTCCAGGACC	0	BX1
TGTTCCGTCAGCATTG	2.5402	BX2		TTTGACTGTATCACCA	1.96172	BX1
TGTTCTACAAGTGACG	1.60561	BX2		TTTGATCTCCGGTAAT	0	BX1
TGTTCTAGTTAAACCC	3.18384	BX2		TTTGGAGTCTCCGATC	2.18639	BX1
TGTTCTATCATACGGT	2.42777	BX2		TTTGTTGAGGTCCGAA	0	BX1
TGTTGGATCACCACAA	2.17565	BX2		TTTGTTGTCATCCTGC	0	BX1
TTACAGGGTGCTGCAC	1.37766	BX2		AAACCCACAGCACGAA	0.996081	BX2
TTACCATCAGCACCCA	1.1876	BX2		AAACCCATCTCCTACG	0.885542	BX2
TTACCATTCCAATCTT	1.1181	BX2		AAACGCTCAATTTCCT	1.01712	BX2
TTACCATTCGTGGTAT	0.628714	BX2		AAAGAACCAGTAGTTC	2.45317	BX2
TTACCATTCTCGACCT	0	BX2		AAAGGTACAAGGCAAC	0	BX2
TTACCGCTCTCAACGA	3.09421	BX2		AAAGTCCTCTTTCCGG	0	BX2
TTACGCCCAAGACGGT	2.3192	BX2		AAAGTGATCAGCAATC	0	BX2
TTACGCCCATATGGCT	0	BX2		AAATGGACATGATAGA	2.17306	BX2
TTACGTTCATTCTCCG	1.99569	BX2		AACAAAGAGTGTTCAC	1.00775	BX2
TTACTGTAGCGTGTCC	0	BX2		AACAAGACAAGTGACG	1.26176	BX2
TTAGGCAAGGACGCAT	2.27559	BX2		AACACACTCGTAGGAG	1.64324	BX2
TTAGGGTGTGTTCGTA	1.29148	BX2		AACCAACGTCTACTGA	1.74983	BX2
TTAGGGTTCGTCCTTG	0	BX2		AACCACAGTATCACGT	2.02196	BX2
TTAGTCTGTTCAGCTA	2.32735	BX2		AACCACAGTGAACGGT	2.18803	BX2
TTATTGCGTACTAGCT	1.26304	BX2		AACCCAAGTACCACGC	1.56027	BX2
TTATTGCGTGATGAAT	0	BX2		AACCTGAGTGTATACC	2.64151	BX2
TTCAATCCATGAGAAT	1.61008	BX2		AACCTGATCCACGTCT	1.79113	BX2
TTCAGGACACGTCATA	0	BX2		AACCTTTAGATAGTGT	1.91231	BX2
TTCATGTTCGCAGTGC	0	BX2		AACGGGACAGACTCTA	1.61506	BX2
TTCATTGCACCCGTAG	1.81969	BX2		AACGTCAAGTTCCAGT	2.04842	BX2
TTCATTGTCCAGTACA	3.15168	BX2		AAGAACACACTCGATA	1.35046	BX2
TTCATTGTCGTTATCT	0	BX2		AAGAACACATCCAATG	1.58232	BX2
TTCCAATTCCCTTGGT	0	BX2		AAGACAAAGATGCTTC	1.58263	BX2
TTCCACGTCCGCACTT	0	BX2		AAGACAACATTCTCCG	1.25653	BX2
TTCCGGTCACGGATCC	2.25478	BX2		AAGACAAGTGACCGTC	1.3495	BX2
TTCCGGTGTGCAGATG	3.18073	BX2		AAGACTCGTTCGTACA	0	BX2
TTCCGTGGTAGACAGC	0.875947	BX2		AAGCATCTCCTCACCA	0	BX2
TTCCGTGTCACTACTT	0	BX2		AAGCGAGAGAGAGAAC	0.909653	BX2
TTCCTAACACTCAAGT	1.55811	BX2		AAGGTAAAGGCACAAC	1.71335	BX2
TTCCTAATCCACAAGT	1.7663	BX2		AAGGTAACAGAGATTA	2.10028	BX2
TTCCTCTCAAGGTTGG	1.93299	BX2		AAGTACCAGACTCATC	1.25797	BX2
TTCCTTCCATAATGCC	0	BX2		AAGTACCTCGGTAGAG	1.67952	BX2
TTCGATTCAGTTTCGA	0	BX2		AAGTGAACAAAGGTTA	2.12521	BX2
TTCGCTGTCAGCTTGA	1.62138	BX2		AAGTGAACAACGATCT	1.47434	BX2
TTCGGTCAGTTACGGG	1.41991	BX2		AAGTGAATCGATTGGT	2.49267	BX2
TTCGGTCGTCTCACAA	1.76739	BX2		AATAGAGAGACGGAAA	0	BX2
TTCTAACCACTAACCA	0.946979	BX2		AATAGAGTCCCTTGTG	1.86463	BX2
TTCTAACCATGGCCCA	1.27332	BX2		AATCGACCACAGTATC	0	BX2
TTCTAACTCCTCATAT	0	BX2		AATCGTGTCGGACTTA	2.01235	BX2
TTCTAGTTCTAGAGCT	2.04446	BX2		AATGAAGCAGAGTAAT	1.9735	BX2
TTCTAGTTCTGCCTCA	0	BX2		AATGAAGCAGCTTCGG	1.29948	BX2
TTCTAGTTCTTCGACC	0	BX2		AATGACCTCCGACGGT	0	BX2
TTCTCTCAGAATCGAT	1.60228	BX2		AATGACCTCTACGCAA	0	BX2
TTCTCTCAGACGAAGA	2.83447	BX2		AATGCCAAGGTAGTCG	1.67881	BX2
TTCTCTCCAGAACCGA	1.10276	BX2		AATGCCAGTACGTGAG	2.18639	BX2
TTCTCTCTCAACTGGT	1.06113	BX2		AATGCCAGTCTGTTAG	0	BX2
TTCTCTCTCCTCGATC	1.25062	BX2		AATGGAAGTCTATGAC	0	BX2
TTCTTCCCATAAGCGG	0	BX2		AATGGAATCAAGAGGC	0	BX2
TTCTTCCTCGTCGGGT	0	BX2		AATGGCTAGCTGTACT	0.875375	BX2
TTCTTGAGTTAAAGTG	1.64425	BX2		AATTTCCGTACAGTTC	1.90278	BX2
TTGAACGCATCATGAC	3.63003	BX2		ACAAAGACAAATGAAC	1.9401	BX2
TTGAACGTCGATTTCT	1.624	BX2		ACAACCAGTTCTCCCA	1.09768	BX2
TTGAACGTCTGTCCCA	1.42481	BX2		ACACAGTTCCTCACTG	0	BX2
TTGAGTGAGCTGAGTG	1.56729	BX2		ACACGCGCAACGTTAC	1.1186	BX2
TTGATGGAGACATCAA	2.53244	BX2		ACACGCGGTATCTCGA	1.38704	BX2
TTGATGGCACCCAACG	1.74695	BX2		ACAGCCGGTCACCACG	0	BX2
TTGCCTGGTCAGTTTG	2.57386	BX2		ACATGCAGTCGCTTAA	2.30484	BX2
TTGCGTCAGTCTTGGT	2.04798	BX2		ACCAAACAGTGCCAGA	1.58648	BX2
TTGCTGCCAAGTGGTG	2.28743	BX2		ACCAAACGTCGAAGCA	1.63654	BX2
TTGGATGAGAAATGGG	0	BX2		ACCAAACTCGGTCTGG	1.18342	BX2
TTGGATGTCTCTGGTC	0	BX2		ACCAACAGTAGAGACC	0.989664	BX2
TTGGGATAGGAGAATG	1.37544	BX2		ACCACAAAGTCACTCA	1.42098	BX2
TTGGGATCAGAACTCT	0	BX2		ACCATTTGTTAGAAGT	2.20258	BX2
TTGGGCGGTAATGTGA	0	BX2		ACCCAAACATTCCTAT	0	BX2
TTGGGTACACCCTTGT	1.88757	BX2		ACCCAAAGTGCTGATT	1.52684	BX2
TTGGTTTCACGCGCTA	0	BX2		ACCGTTCGTTGACGGA	1.58401	BX2
TTGTGGAAGTGTTCCA	1.24814	BX2		ACCTACCGTGCACAAG	0.929976	BX2
TTGTGGACAACAAGTA	0	BX2		ACCTGTCAGGACAAGA	1.12898	BX2
TTGTGGACATCAGTCA	1.78265	BX2		ACGCACGTCTGGAGAG	1.31084	BX2
TTGTGGAGTCACTTCC	1.8447	BX2		ACGGAAGCATTGGCAT	1.03892	BX2
TTGTGGATCCGTAGTA	0	BX2		ACGGGTCCAAGCAATA	0	BX2
TTGTGTTAGCCGATAG	0	BX2		ACGGTTACATCCCACT	2.32768	BX2
TTGTGTTCAATTTCCT	0	BX2		ACGTCCTTCTCAAAGC	1.21365	BX2
TTGTGTTTCGGTTAGT	0.890297	BX2		ACTACGACAACCTAAC	2.27904	BX2
TTGTTCACATCGGAAG	1.3275	BX2		ACTACGATCGGTCGAC	1.74364	BX2
TTGTTCAGTGTCATTG	0	BX2		ACTATCTAGTAGCCAG	1.52515	BX2
TTGTTCATCCACATAG	2.73198	BX2		ACTATCTTCGTCAACA	2.17686	BX2
TTGTTGTCATCATGAC	0	BX2		ACTATTCAGGCATGCA	2.03413	BX2
TTGTTTGTCGACTCCT	1.36406	BX2		ACTCTCGGTGGTAATA	1.31203	BX2
TTTACCACATGGATCT	2.16599	BX2		ACTGATGAGAGGATCC	0	BX2
TTTACTGAGCGTCAAG	0	BX2		ACTTAGGCAGGTGTTT	2.31136	BX2
TTTACTGCACAACGAG	1.38278	BX2		ACTTATCCATAGGTTC	0	BX2
TTTAGTCTCCTGTAAG	1.54884	BX2		ACTTATCGTCATAACC	0.970836	BX2
TTTCAGTAGGTGGGTT	1.68882	BX2		ACTTCGCCAGATTAAG	2.08081	BX2
TTTCAGTCATCAGCTA	0	BX2		ACTTTGTCAGGCCCTA	2.13725	BX2
TTTCAGTGTACCGGCT	0	BX2		AGAACCTAGTAGCATA	0.995974	BX2
TTTCATGCAACTGCTA	2.87661	BX2		AGAAGCGCAAAGCAAT	1.90229	BX2
TTTCATGGTAGTGTGG	0	BX2		AGAAGCGCACTTCTCG	0	BX2
TTTCATGTCCCTAGGG	1.11281	BX2		AGAAGTACATTCCTAT	1.56519	BX2
TTTCCTCTCGCGTTTC	0.824787	BX2		AGACAGGAGCCTATCA	0	BX2
TTTCCTCTCTAACACG	0	BX2		AGACAGGAGTCATACC	0	BX2
TTTCGATCAACTGTGT	3.10313	BX2		AGACAGGGTCCATAGT	0	BX2
TTTCGATGTACTGGGA	0	BX2		AGACAGGGTCTCCCTA	1.62416	BX2
TTTCGATGTATCACGT	1.0686	BX2		AGACCCGAGACGGAAA	0	BX2
TTTCGATGTCTATGAC	0	BX2		AGACCCGCAGCTGTAT	2.31464	BX2
TTTCGATTCCTTGAAG	0	BX2		AGACTCAGTGCCCACA	1.31961	BX2
TTTGACTAGCGTTGTT	0	BX2		AGAGAATGTGTCCAAT	0.89391	BX2
TTTGACTAGCTGTACT	3.06711	BX2		AGATGAAGTCAAATCC	1.36341	BX2
TTTGACTCACGGTAGA	0	BX2		AGCCAATAGTGCCCGT	2.39767	BX2
TTTGACTCAGTATACC	1.38401	BX2		AGCCAATCATTCGGGC	0	BX2
TTTGACTCATTGAAAG	0	BX2		AGCGCCACAATGGGTG	2.14139	BX2
TTTGACTGTGGGCTTC	2.0161	BX2		AGCGCCATCTCGAACA	2.79454	BX2
TTTGATCCACACGGAA	1.09068	BX2		AGCGCTGGTCACGCTG	2.73612	BX2
TTTGGAGTCCACACAA	3.33741	BX2		AGCGTATAGAGGCCAT	1.24408	BX2
TTTGGTTCACACAGCC	0	BX2		AGCGTATAGGAGTATT	0	BX2
TTTGGTTGTCATCGGC	0	BX2		AGCTTCCCATCTTTCA	1.51206	BX2
TTTGTTGCAGCTATTG	1.439	BX2		AGCTTCCTCAACCGAT	2.29898	BX2
TTTGTTGGTTATCTTC	0.359348	BX2		AGGAATAAGAGGTCAC	2.00259	BX2
				AGGAATACAATCAGCT	0	BX2
				AGGACGAGTGCGAGTA	1.68433	BX2
				AGGAGGTGTCAAATCC	1.76719	BX2
				AGGATAACAAAGGTTA	0	BX2
				AGGATAACACTGGATT	1.39715	BX2
				AGGATCTCATAATGAG	2.27755	BX2
				AGGCCACAGATAACAC	1.58124	BX2
				AGGCCACCATGCGTGC	2.42054	BX2
				AGGCTGCAGTTTGGCT	1.40942	BX2
				AGGCTGCCAGCAGTCC	1.61393	BX2
				AGGCTGCGTGGAAATT	1.8012	BX2
				AGGGCCTGTGGTCTCG	1.9101	BX2
				AGGGCCTTCCTTCACG	2.0878	BX2
				AGGGCTCTCCGCAACG	1.49118	BX2
				AGGGTCCAGCGTTAGG	1.92362	BX2
				AGGGTCCGTGAGGATC	0	BX2
				AGGGTCCTCAAACCTG	0	BX2
				AGGGTCCTCGCCGAAC	2.42562	BX2
				AGGTCTATCACACCGG	1.00139	BX2
				AGGTTGTCACCCTTAC	1.63421	BX2
				AGGTTGTCATTGTGCA	1.71784	BX2
				AGGTTGTGTGAGTCAG	0	BX2
				AGTAACCAGTCAAGCG	1.13927	BX2
				AGTACCACAATCGAAA	1.19824	BX2
				AGTCACAAGGGCATGT	1.8483	BX2
				AGTCACATCGAGTCCG	1.3455	BX2
				AGTCTCCCAAATTGCC	0.99158	BX2
				AGTCTCCTCTTTCAGT	2.29928	BX2
				AGTGACTTCGTGCTCT	1.15631	BX2
				AGTGATCAGCATGTTC	0	BX2
				AGTGATCAGGATTCCT	2.84382	BX2
				AGTGTTGGTCGGAAAC	0	BX2
				AGTTAGCCACACGTGC	1.70275	BX2
				AGTTAGCTCCGCTAGG	0.948188	BX2
				AGTTCCCGTCCTACAA	1.0878	BX2
				AGTTCGACACGTAACT	1.68738	BX2
				AGTTCGATCATCCTAT	0	BX2
				ATACCGAGTCGGTAAG	1.48323	BX2
				ATACTTCGTCTATGAC	2.49485	BX2
				ATACTTCTCACTGTCC	1.93224	BX2
				ATAGAGATCATGGAGG	1.31084	BX2
				ATAGGCTAGTGCACAG	0	BX2
				ATATCCTGTCTACGTA	1.07965	BX2
				ATATCCTTCGTCGCTT	2.00988	BX2
				ATCACAGTCGCGAAGA	1.43362	BX2
				ATCAGGTTCCGTATAG	0	BX2
				ATCCACCCAGCGGTTC	2.43825	BX2
				ATCCACCTCCTTCGAC	1.57322	BX2
				ATCCATTCAAGAAATC	0	BX2
				ATCCATTCAATTTCCT	0	BX2
				ATCCATTTCTGCACCT	0.885542	BX2
				ATCCCTGAGGTTCATC	1.17748	BX2
				ATCCGTCAGCCATTCA	1.02017	BX2
				ATCCGTCCATCGGAAG	0	BX2
				ATCCTATCATTGTACG	1.14743	BX2
				ATCCTATGTGTAGTGG	0.931185	BX2
				ATCGATGTCACGTAGT	1.05512	BX2
				ATCGGATAGAAGCGCT	1.46595	BX2
				ATCGGATTCGAAGAAT	1.13253	BX2
				ATCGGATTCGATTCCC	1.39202	BX2
[truncated: 699 more rows]

## Sheet: Figure 1h
Figure 1h
T cells_activated
ID	Description	GeneRatio	BgRatio	pvalue	p.adjust	qvalue	geneID	Count
GO:0022407	regulation of cell-cell adhesion	44668	395/23210	0.000164965	0.0325042	0.0181849	Rgcc/Myb/Dusp10/Smad7	4
GO:0045580	regulation of T cell differentiation	44637	150/23210	0.000168337	0.0325042	0.0181849	Myb/Dusp10/Smad7	3
GO:0002697	regulation of immune effector process	44668	420/23210	0.000208687	0.0325042	0.0181849	H2-D1/Myb/Dusp10/Smad7	4
GO:0000082	G1/S transition of mitotic cell cycle	44637	171/23210	0.000247652	0.0325042	0.0181849	Rgcc/Myb/Cdk2ap2	3
GO:0045619	regulation of lymphocyte differentiation	44637	182/23210	0.000297419	0.0325042	0.0181849	Myb/Dusp10/Smad7	3
GO:0044843	cell cycle G1/S phase transition	44637	185/23210	0.000312031	0.0325042	0.0181849	Rgcc/Myb/Cdk2ap2	3
GO:0045622	regulation of T-helper cell differentiation	44609	38/23210	0.000349508	0.0325042	0.0181849	Myb/Smad7	2
GO:0002819	regulation of adaptive immune response	44637	205/23210	0.000421408	0.0342921	0.0191852	H2-D1/Dusp10/Smad7	3
GO:0043370	regulation of CD4-positive, alpha-beta T cell differentiation	44609	50/23210	0.00060589	0.0360427	0.0201645	Myb/Smad7	2
GO:0017145	stem cell division	44609	51/23210	0.000630349	0.0360427	0.0201645	Myb/Cdk2ap2	2
GO:0022409	positive regulation of cell-cell adhesion	44637	242/23210	0.000683264	0.0360427	0.0201645	Myb/Dusp10/Smad7	3
GO:0030217	T cell differentiation	44637	269/23210	0.000928179	0.0360427	0.0201645	Myb/Dusp10/Smad7	3
GO:0042093	T-helper cell differentiation	44609	63/23210	0.000960571	0.0360427	0.0201645	Myb/Smad7	2
GO:0002294	CD4-positive, alpha-beta T cell differentiation involved in immune response	44609	64/23210	0.000991131	0.0360427	0.0201645	Myb/Smad7	2
GO:2000514	regulation of CD4-positive, alpha-beta T cell activation	44609	64/23210	0.000991131	0.0360427	0.0201645	Myb/Smad7	2
GO:0002293	alpha-beta T cell differentiation involved in immune response	44609	65/23210	0.00102216	0.0360427	0.0201645	Myb/Smad7	2
GO:0002287	alpha-beta T cell activation involved in immune response	44609	66/23210	0.00105364	0.0360427	0.0201645	Myb/Smad7	2
GO:0046637	regulation of alpha-beta T cell differentiation	44609	68/23210	0.00111801	0.0360427	0.0201645	Myb/Smad7	2
GO:1903037	regulation of leukocyte cell-cell adhesion	44637	287/23210	0.00111888	0.0360427	0.0201645	Myb/Dusp10/Smad7	3
GO:0010633	negative regulation of epithelial cell migration	44609	69/23210	0.00115089	0.0360427	0.0201645	Rgcc/Dusp10	2

## Sheet: Figure 2a
Figure 2a
ID	Description	GeneRatio	BgRatio	pvalue	p.adjust	qvalue	geneID	Count
GO:0002237	response to molecule of bacterial origin	23/251	377/23210	2.6276e-11	9.76679e-08	6.33943e-08	Serpine1/Cd36/Jun/Vim/Il18/Abca1/Peli1/Xbp1/Cebpb/Tlr2/Cd24a/Rara/Nfkbia/Nlrp3/C5ar1/Slpi/Tnf/Axl/Mgst1/Noct/Cxcl1/Tnfaip3/Cxcl2	23
GO:0001819	positive regulation of cytokine production	24/251	449/23210	1.46322e-10	1.81658e-07	1.1791e-07	Lpl/Serpine1/Cd36/Cd2/Il18/Peli1/Xbp1/Cebpb/Rock2/Lilra5/Tlr2/Lrp1/Atf4/Rara/Il1a/Runx1/Cd81/Nlrp3/C5ar1/Tnf/Tlr7/Egr1/Ereg/Ccl3	24
GO:0045785	positive regulation of cell adhesion	23/251	411/23210	1.46616e-10	1.81658e-07	1.1791e-07	Cd44/Cd36/S100a10/Il18/Iqgap1/Myadm/Xbp1/Nedd9/Cd24a/Rara/Apbb1ip/Cdk6/Runx1/Itgal/Afdn/Cd81/Nlrp3/Net1/Zmiz1/Tnf/Nck1/Nfkbiz/Flna	23
GO:0008625	extrinsic apoptotic signaling pathway via death domain receptors	11/251	75/23210	5.05751e-10	4.6997e-07	3.05048e-07	Serpine1/Skil/Il18/Rock2/Ddx3x/Sort1/Tnf/Tmbim1/Cflar/Tnfaip3/Atf3	11
GO:1901652	response to peptide	21/251	384/23210	1.44571e-09	1.03418e-06	6.71264e-07	Lpl/Cd36/Gdf15/Vim/Lpin1/Il18/Xbp1/Rock2/Pdk4/Lrp1/Srsf5/Pparg/Nfkbia/Anxa5/Sort1/Srsf3/Cish/Nck1/Egr1/Sgk1/Tnfaip3	21
GO:0050702	interleukin-1 beta secretion	9/251	47/23210	1.66937e-09	1.03418e-06	6.71264e-07	Lpl/Cd36/Abca1/Serpinb1a/Lilra5/Tlr2/Nlrp3/Ccl3/Tnfaip3	9
GO:0032496	response to lipopolysaccharide	20/251	359/23210	2.6311e-09	1.28992e-06	8.37261e-07	Serpine1/Cd36/Jun/Vim/Il18/Abca1/Peli1/Xbp1/Cebpb/Rara/Nfkbia/Nlrp3/Slpi/Tnf/Axl/Mgst1/Noct/Cxcl1/Tnfaip3/Cxcl2	20
GO:0032635	interleukin-6 production	14/251	162/23210	2.77626e-09	1.28992e-06	8.37261e-07	Lpl/Klf2/Cd36/Il18/Xbp1/Cebpb/Lilra5/Tlr2/Cd24a/Il1a/Tnf/Tlr7/Ereg/Tnfaip3	14
GO:1902105	regulation of leukocyte differentiation	18/251	294/23210	3.88019e-09	1.51025e-06	9.80276e-07	Cd44/Zfp36l2/Jun/Klf10/Il18/Xbp1/Cebpb/Cd24a/Rara/Cdk6/Runx1/Zbtb7a/Nlrp3/Zmiz1/Tnf/Axl/Nfkbiz/Ccl3	18
GO:1903706	regulation of hemopoiesis	21/251	407/23210	4.0631e-09	1.51025e-06	9.80276e-07	Cd44/Zfp36l2/Jun/Klf10/Il18/Xbp1/Cebpb/Cd24a/Rara/Flt1/Nfkbia/Cdk6/Runx1/Zbtb7a/Nlrp3/Zmiz1/Tnf/Axl/Nfkbiz/Ccl3/Cxcl1	21
GO:0009611	response to wounding	23/251	495/23210	5.27298e-09	1.78179e-06	1.15652e-06	Cd44/Zfp36l2/Serpine1/Cd36/Jun/Cd9/Xbp1/Adipor2/Lrp1/Cd24a/Neat1/Srsf5/Il1a/Ptprs/Anxa5/Anxa2/Cd81/Plet1/Axl/B4galt1/Cflar/Flna/Tnfaip3	23
GO:0071404	cellular response to low-density lipoprotein particle stimulus	6/251	15/23210	6.95053e-09	2.06575e-06	1.34084e-06	Lpl/Cd36/Cd9/Mylip/Pparg/Cd81	6
GO:0050701	interleukin-1 secretion	9/251	55/23210	7.22486e-09	2.06575e-06	1.34084e-06	Lpl/Cd36/Abca1/Serpinb1a/Lilra5/Tlr2/Nlrp3/Ccl3/Tnfaip3	9
GO:0071216	cellular response to biotic stimulus	18/251	313/23210	1.03165e-08	2.73902e-06	1.77785e-06	Serpine1/Cd36/Txnip/Vim/Il18/Abca1/Xbp1/Cebpb/Tlr2/Rara/Nfkbia/Nlrp3/Ppp1r15b/Tnf/Axl/Cxcl1/Tnfaip3/Cxcl2	18
GO:0071402	cellular response to lipoprotein particle stimulus	7/251	27/23210	1.17476e-08	2.89591e-06	1.87968e-06	Lpl/Abcg1/Cd36/Cd9/Mylip/Pparg/Cd81	7
GO:0032675	regulation of interleukin-6 production	13/251	153/23210	1.26957e-08	2.89591e-06	1.87968e-06	Lpl/Klf2/Cd36/Xbp1/Cebpb/Lilra5/Tlr2/Cd24a/Il1a/Tnf/Tlr7/Ereg/Tnfaip3	13
GO:0022407	regulation of cell-cell adhesion	20/251	395/23210	1.32447e-08	2.89591e-06	1.87968e-06	Cd44/Epcam/Cd9/Il18/Peli1/Myadm/Xbp1/Cebpb/Cd24a/Rara/Runx1/Itgal/Afdn/Cd81/Nlrp3/Zmiz1/Tnf/Nck1/Nfkbiz/Tnfaip3	20
GO:0002573	myeloid leukocyte differentiation	15/251	216/23210	1.49394e-08	3.08498e-06	2.0024e-06	Jun/Klf10/Cebpb/Tlr2/Rara/Dhrs7b/Pparg/Cdk6/Runx1/Anxa2/Cd81/Zbtb7a/Tnf/Cebpa/Ccl3	15
GO:0030099	myeloid cell differentiation	20/251	401/23210	1.70309e-08	3.22028e-06	2.09022e-06	Klf2/Jun/Klf10/Kmt2e/Cebpb/Actn1/Tlr2/Rara/Dhrs7b/Pparg/Nfkbia/Cdk6/Runx1/Anxa2/Ptbp3/Cd81/Zbtb7a/Tnf/Cebpa/Ccl3	20
GO:0045834	positive regulation of lipid metabolic process	13/251	157/23210	1.73273e-08	3.22028e-06	2.09022e-06	Abcg1/Cd36/Fabp1/Tcf7l2/Angptl4/Flt1/Il1a/Pparg/Scd1/Cd81/Abcd2/Cpt1a/Tnf	13

## Sheet: Figure 2b
Figure 2b：differential genes (DEGs) etween LKB1-WT and LKB1-MUT
DEGs in A549 cell lines			DEGs in GSE72094
RTL3			LINC00473
RASGRF2-AS1			SLC16A14
MIR4749			ODC1
PLCH2			SLC7A2
ATP4A			SLC14A2
PTPRE			BPIFB4
CNIH3			INHA
DBET			PDE4D
SYT9			CPS1
TRIM22			DUSP4
MMP13			FXYD4
GLI3			INSL4
PLXNA4			GALNTL6
ZEB2			AGXT2L1
ANK1			VAPA
CRTAC1			BAG1
CLEC17A			FGL1
CDYL2			CALCA
KCNMA1-AS1			AIFM2
LINC02015			HAL
NKAIN3-IT1			PART1
LINC00536			C1orf95
CREG2			PPARGC1A
TNIP3			GPR110
GBP4			KSR1
PLAT			FURIN
THOC7-AS1			AIM1
UTY			SMOC1
DRAXIN			BARX1
MIR3671			IRS2
TMEM154			BMP6
VWF			EYS
LINC00839			MTMR7
RET			THPO
MYO1F			SPINK4
SULT1C2			CBR1
ANK2			CRLF1
ZNF418			NCEH1
NFASC			TESC
MAF			HGD
AMPH			SPATS2L
TRHDE-AS1			ERO1LB
WNT7A			TACC2
RPS6KA2			ENO3
ATP6V0D2			PDE3A
CHRNA7			PKP1
KCNQ5			ADSSL1
CHST1			TIAM1
ELMOD1			ALDH3A2
ADRB2			CABYR
ETV1			CXXC4
IKZF2			KCNU1
ZNF529			TMEM59L
SLC4A8			KCNE4
GALNT16			LGSN
TRHDE			KIT
PAG1			TLR2
COL6A3			C8A
ITGA4			IFI44
SP140			PCSK2
HACD4			CDK2AP2
DCDC2C			TFCP2L1
DOCK2			PLEKHG2
MICU3			PLA2G4A
AMTN			AKR1C1
SNORA22B			TSPAN11
DIAPH2-AS1			FZD10
SETBP1			ZNF710
IFFO1			PTPRJ
TLR4			ITGB8
TRIM36			APOA1BP
AATBC			TTC39C
CLCN4			RASD1
SDK1			TBL1X
NALCN-AS1			TMEM51
FBXL7			AKR1C2
MIR4745			ARHGAP20
PPP4R4			BPIFA4P
SCARF1			ASPG
TRIB2			TNFSF10
CPAMD8			DDX60
ROBO4			BPIFA2
ZNF675			CHML
HECTD2			IMPA2
ABI3BP			PPP1R3B
GPR78			CCDC109B
ZNF718			UGGT1
TNFRSF9			FGA
MX2			STK17A
DSC3			HERC5
TAS2R10			TMED6
COLEC12			MSMB
PHACTR1			BPIFA1
LINC01629			CST6
VNN3			SUCNR1
IL7			MANBA
IFI44L			C15orf60
PDLIM3			SLC7A11
UTS2B			FXYD5
LINC00520			PHF17
GRAMD2B			ENTPD4
CD274			IFIH1
RAC2			DNAJB1
MYH15			SLC6A20
PLA2G4C			CDH15
PDE2A			IFI44L
KDR			MOB3B
CPQ			RPH3AL
NLRC5			PTPRO
CDH22			RNF175
MCC			NDUFV2
ZNF548			S100P
FSIP2			TNC
CSAG3			FNIP2
TMEM173			IFIT1
FYN			DPYD
IL17RD			CARD14
TRPC6			HMGB3
PLIN4			LOC100506586
ZFHX4			FAM196A
EIF4E3			CRELD2
SNORD66			ITGAM
GAB3			BRSK2
THEMIS2			CX3CL1
CHI3L2			CASP1
HMCN1			HERC6
ZSCAN18			IL1RAP
GBP5			OAT
SLCO2B1			COL25A1
MLANA			KIAA1549
KIF5C			LOC100506130
PTPRN			LINC00319
NRXN3			PHPT1
CA5B			CSF1
ICA1L			LPAR1
ZNF585B			CKLF CKLF-CMTM1
SYT16			TSC22D2
SULT1C2P1			FAM111A
P2RX1			ANKRD22
LAPTM5			LY75
SSBP2			HK2
C13orf46			NR0B1
SNED1			MYO16
GJA3			CBX2
ACTN2			POLR3H
LINC01844			C6orf174 KIAA0408
DYSF			CHD1L
ANKRD36BP2			MAML2
HIVEP3			PAK3
TBC1D32			BAALC
INSYN2B			LGALS9 LGALS9B LGALS9C
CNKSR2			TNIK
GOLGA8G			ANK3
SPOCD1			N4BP2L1
RCAN1			SLC45A4
GPSM3			SLC15A3
HS3ST1			HLA-B
DUSP10			FAS
CHST2			LHFPL2
ZNF611			TRAF2
SORBS2			RSAD2
SLCO1B1			SYNJ1
EIF1AX-AS1			LOC145837
C6orf58			HHIPL2
KCNE4			XAF1
ZNF660-ZNF197			RARRES3
ZNF197			ITGB2
IL1RN			TRIM14
CD99P1			PADI2
ZNF404			SYT7
PCGF3			CLEC5A
HDX			CCL28
ZNF717			UBE2L6
DACT1			FSTL4
ZNF280B			CDH3
LINC00472			FASN
TLR2			SYTL2
DLC1			CD83
SLC14A1			PCSK1
ADAMTSL3			SAMD9
PARP10			FLJ35776
GOLGA8F			FAM46A
PRR16			SEC11C
ZNF680			ADD3
GNG2			C6orf141
ZNF91			IDE
ZNF432			PPIB
SCN3A			SLC9A6
SLC16A12			SIK1
DPP4			LOC100190940
PXDNL			PLSCR1
ZNF518B			FBXW5
CATSPERE			HLA-DMB
BEAN1			MIER1
BOC			LOC284263
ST5			CPS1-IT1
PTGIR			STK11
MIR186			PIK3AP1
ZNF525			IFIT2
PTPRR			PER3
KIAA0408			VAV1
PTGER4			CDC42EP1
LEPR			PRNP
TSPAN2			LCP1
TIAM1			EDARADD
SLC22A15			SAMD9L
LINC01583			MCF2L
HTR7P1			CHMP1B
ZNF112			SAMHD1
LOC541472			CD44
NFATC2			MX1
PTPRB			PTAFR
POU2F2			RANGRF
ANKRD44			CD80
2022-03-01			CD40
KIF26B			WNT10A
HSD11B2			AMBP
ZNF135			BCL10
RNF219-AS1			AGA
ACKR1			ZFP36L1
RGMB-AS1			HAUS5
GRID1			DDIT4L
FGF12			PDIA3 PDIA3P
PARP8			PITPNC1
ZNF529-AS1			PITX2
MIR125B1			CORO1C
LINC00540			ICAM1
ZNF697			CD74
ARHGAP28			GLB1L3
VNN2			SERTAD2
LPCAT2			KIAA1598
PDE3B			DOCK11
ZNF354C			LOC154822
LINC01426			AHR
FAM124A			CLEC4A
TG			COG2
ADAMTS4			SPTSSA
HDAC9			TALDO1
SYCP2			CSTA
ZNF624			ARL6IP5
RIPOR2			ABCB6
MIR4712			PITRM1
PIK3IP1			PDIA3
SLC6A12			GPX2
SNX16			HLA-DRA
THCAT158			TSNAX
ZNF117			CLDN1
ERV3-1-ZNF117			CTSC
MATK			MCOLN3
ZNF738			DST
MIR137HG			CNTLN
L3MBTL4			HSP90B1
ARAP1-AS2			ANXA1
LINC01444			EHD4
ARNTL2-AS1			SLC25A15
TRPM8			HOXD1
ROBO3			RAP2B
LOC102723996			ZNF430
MAPK8			OGFRL1
SHPRH			TBX15
FAM131B			MED13L
CDK14			HLA-DOA
SLCO4A1-AS1			CREB3L4
APBB2			STK39
KANSL1L			DSE
OR4M2			IFNGR2
PCDHGB1			NRIP1
DIRAS2			NTS
OXCT1			KCNK13
FLI1			ATP2C2
ADAMTSL1			TFEC
CMPK2			LST1
ZNF549			MET
PIGL			ME2
COL28A1			GAB1
GLIS1			PDIA4
PUS10			LAPTM5
TINAG			CD274
RGPD1			HDAC9
NEXN-AS1			SNX10
PLA2R1			ATP2A2
SESN3			UBA7
SNORD3B-1			C1GALT1
SHH			MTMR3
NRSN1			RTN1
TRDMT1			IDI2
CEP85L			KLK13
DCLRE1C			PIR PIR-FIGF
MCOLN2			EGFR
PHEX			MAPK1IP1L
CCDC136			FCER1G
SGCG			HLA-DPB1
LRRC29			NOTCH2
RGL3			SRXN1
ICOSLG			DARS2
MMP10			ALOX5AP
NPL			CD82
TPRN			ATP1B1
CD74			EML4
CCL4			CLVS1
MIR6831			ACAP2
ABCA5			MAP3K5
ALG10			MDFIC
EPB41L4A			PHOX2B
SLC30A4			HIVEP3
AQP9			SPRED1
APOL3			PIGT
TLR1			SYCP2L
ANKRD42			CD300LF
KLHL8			APOBEC3F
ZNF484			C6orf174
FAM227B			AIF1
KDM5D			NECAP2
RNF144B			PLA2G10
RBM44			PLBD1
FMNL3			CKLF
ZNF573			DOCK10
NT5DC3			MNDA
LINC00261			B3GNT2
NUBPL			GPR133
FRG2			PAEP
RP1			CHL1
LOC107984125			EHD1
LRP1B			OBFC2A
TMEM255B			ADCK2
FBXO48			GLS
PER3			HPGDS
LOC102723809			CHRNA5
MIR936			FZD3
COL22A1			ARHGAP31
GREM2			VPS37A
TENM2			MANF
PCAT29			ARHGEF10L
LINC00593			RPN2
CADM1			ANKRD9
KRT8P41			CD86
ZNF674			BACH1
NRROS			C3AR1
PDC			SH3RF2
MBD5			BHLHE41
ALG14			MUC13
ODF2L			FGL2
MYO18B			HLA-F
MMP17			DCLRE1B
EBF1			TFRC
TRPM6			HCST
PAPLN			CARKD
ITGAL			C12orf59
HS6ST2			C7orf60
SNORD23			VIM
SYK			RHOBTB2
SYDE2			TLE4
LINC02615			ARHGEF18
DAAM1			GPT2
CHMP1B2P			CADM4
ACVRL1			HCK
C16orf95			C1orf126
MMS22L			OCA2
SCG5			CYBB
ZNF470			APOBR
DTNA			ATOH8
SLC25A53			OBSL1
HLA-L			PIP4K2A
CRB2			HLA-E
LRRN2			MAP7D1
LINC00856			LOC285957
LINC00595			PSMB9
NEURL3			KLK12
LINC01128			MITF
MEFV			ST3GAL6
EGR3			LOC284578
ST8SIA6			PDIA6
LAMC1-AS1			GGA2
LOC400743			SDF2L1
LINC00112			MOSPD1
ZNF141			CNPY2
PANK1			CD33
C3orf67			NCF2
SBK2			FBXL12
CPVL			LAT2
LZTS1			LY6E
GNG13			LOC400128
SMPDL3A			C1orf162
DEFB131B			DAPP1
ZNF606			ATP2C1
ZMYM6			HLA-DPA1
INKA2			PPT1
LINC02228			TNFAIP8L2
ARMC5			NAAA
SLC6A17			RAC2
ZFP1			IDS
HOMER2			LINGO4
CREBRF			RYR1
CCL4L2			LOC729681
CCL4L1			LOC100506021
MIR4659B			ATP11B
INTS6			ARHGAP10
YBX2			AVPI1
LINC01204			NEURL3
GRPR			PPP1R14C
MIR675			SORD
LNX1			TYROBP
LOC389602			SH3BGRL3
PIK3CB			RIMKLB
SPRYD4			PARP8
CATSPER1			MSLN
ALG10B			RASSF8
RBMXL1			SP4
LINC00993			SDHC
ADAT2			OAS2
ADTRP			PANK1
ACE			SIRPA
CLDN10			ID1
IMPG2			AQP7 LOC100509620
SLC8A1-AS1			RGS10
DUOXA2			ADAM8
SORBS1			RNF186
RAB39A			FGB
CEP162			KLK14
LRIG2			ZNF462
FILIP1L			FAM118B
METTL8			CYP24A1
SHOX2			DACT2
MIR6892			KCNK5
AGPAT4			MFSD4
BNC2			GABARAPL1
RPS2P32			PAH
ZNF431			P2RX7
NPHS1			NQO1
LOC107985317			COTL1
SERTAD4			RAP1A
IL12A-AS1			NPAS3
LINC02026			TNFAIP8
LIMS1-AS1			AQP7
AKNA			CATSPERB
MIR455			HLA-DPB1 HLA-DRB1 HLA-DRB3 HLA-DRB4 HLA-DRB5 HLA-DRB6 LOC100293977 LOC100509582 LOC100507709 LOC100507714
ENTPD1-AS1			ERC2
ITGA10			SESN2
WIF1			SLC31A1
DGAT2			EFHD2
HLF			DDO
REM2			APOBEC3C
FLJ37453			SLC31A2
DNAJC18			SPN
PRMT9			AKR7A3
ERAP2			TRIM36
LIPG			TRIM22
GREB1			SLC28A3
HCG11			CYP2S1
KLHDC7B			MBOAT2
TMEM170A			LOC100306951
HOXC13-AS			ZNF558
LARP1B			RBM19
APLF			SCNN1A
NKX2-2			SIGLEC1
ZFP14			NAA30
TBC1D30			BASP1
HIST2H4A			ARHGEF10
ITGBL1			DCBLD2
STARD9			TRANK1
SLC8A1			SLC9A1
ZNF850			DOC2B
ASB4			ELF4
HYAL4			ARHGAP18
HSD52			MMP7
PHF24			SEC23B
ZNF615			NMB
INTU			MMD
PNLIPRP3			WNT9B
LINC00592			HLA-DQB1 LOC100293977
CASP4			MFSD1
ZFHX2			ANKRD34B
HCFC2			ZFAT
ZSCAN12			KAL1
FAM49A			LOC100506251
TMEM241			SLC7A6OS
ZC4H2			B3GNT7
SUPT3H			P2RY12
PSTK			HCG26
ZNF273			PPPDE2
ZBTB10			HYOU1
SMAD1			TBC1D2
CHFR			IGSF6
GCNT4			ATP10A
SCUBE3			GIMAP2
IQSEC3			CMTM3
CLGN			PTPN22
ZNF365			BTN2A2
VAMP4			ASPHD1
INHBE			PIM3
ZNF765			OSCAR
BAIAP2			PTPN13
AFAP1-AS1			HK3
ADAMTS6			LOC100507308
SHC3			CLEC7A
SULT1A1			GPR98
KLHL28			FBXO16
N4BP2L2-IT2			UGDH
PAX9			SMPDL3B
WDR66			SMURF2
SCN8A			HAVCR2
PLEKHG4B			PITPNM1
TNFRSF1B			ST6GALNAC4
ENPEP			CARD9
CDC40			NCSTN
ATP8B4			TAT
ZNF160			BCDIN3D
TINAGL1			ENDOD1
ACHE			TGFB2
CRLF2			LIPH
ENTPD3-AS1			RORC
ABCB1			NCKAP1L
C1orf220			DDX60L
EFCAB5			LOC100507261
C2CD4A			KIAA1984
FAM241A			PIK3CB
LINC01091			C17orf85
TRPV2			LSP1
STK33			IL27RA
ROR1-AS1			FMN1
OPN1SW			PTGS1
PIK3R3			HSPA6 HSPA7
GPR63			CAMK2D
EDNRA			RGL1
HCN4			MBOAT1
CBLN2			SNX15 ARL2-SNX15
CACNA1I			UBQLN4
DENND1B			ZNF714
WDR19			TNFSF13B
KIF7			SPI1
PLXDC2			MYO9B
SUN3			HHLA3
GALNT9			MPDU1
AOAH			SLC9A7
PTPN4			FAAH2
PLAC8L1			LOC100506860
SNORA77			CMTM7
LOC440910			CABIN1
CD163L1			SMAGP
RSBN1			AXL
ZNF426			GALNT3
HTR7			GNA13
PEX5L			C8orf56
NUTM2G			APOBEC3B
IL12A			CIT
LSM11			IFT57
SNORD121A			PARVG
RASGRP1			BPIFB2
SLC36A4			CD53
ZBTB37			ZNF281
NLRP1			B3GALNT2
GPR55			SAMD4A
CALCRL			LAIR1
CD22			SCD5
ZNF175			FYN
PLA1A			PIGM
FGFR2			RND1
SH2D3C			USP25
SSC4D			RAB8A
RGS7			GATA3
LINC00917			RRAGD
SLC9A9			GLIPR1L1
COG6			ANKMY2
PRUNE2			KRTCAP2
LINC01173			RPRD1A
ZNF616			FABP3
CLVS2			ADORA1
MUTYH			PIK3R6
ZBTB8A			SEMA3C
ELN			LIMA1
RGPD3			KAT2B
SLC9C1			KRTCAP3
ITGAM			SERBP1
CCL24			MRPL24
TLR3			LY86
GPM6A			RPL28
ITGB2			NTN4
SPTB			FCGR2A FCGR2C
DNAJC24			INSIG1
ZNF607			CCT3
HMGA2-AS1			NAGA
ASPHD2			ELL3
XYLT1			NNMT
CCDC15			BMP2K
PRDM1			LGALS12
TNFAIP8L3			C9orf72
GPAM			GPR126
SUCNR1			GAS5
HRH2			FYB
LOC651337			OLR1
PLGLB1			SWT1
STON2			ZNF100
IGFN1			CHRD
LINC01816			VAMP5
SLC16A1-AS1			FGG
MIR146A			TIPARP
SCAI			CA6
IL17RE			HLA-DMA
PSAPL1			GKN2
ZNF565			MAP3K14
BEAN1-AS1			RELL1
MIR133A1HG			MT1E
LOC389199			PLA2G16
PRDM16			ZNF136
CDR1			ITGAX
AFF3			STAT5A
BPNT1			DHDH
SPHK2			PAPSS1
NUTM2A-AS1			TFAP2A
CDC14A			IL37
PPP1R3D			UNC13B
ST3GAL6			COLEC12
ZNF33B			FAM18B2
PROX1			CYSLTR1
ZMYM5			LPXN
RGL4			BBX
ZNF583			EBPL
LCA5			C1orf52
P2RY1			SUCLG2
ANKRD18B			CNN3
UBA7			TGFBI
EPHB1			TFB2M
RABGAP1L			C15orf63 SERF2-C15ORF63
ZSCAN30			EMB EMBP1
IL7R			C19orf66
SCARNA9			FGD2
GOLGA6L7			YWHAH
TAPT1-AS1			NEDD4L
CNOT6L			PLEK
ARHGAP44			LOC200772
POU3F3			ZNF317
WNT5A			MAGI3
KCNA7			BTK
IRF4			FCGR2A
ARPP21			MTMR14
ZXDA			ANKRD13C
ZFAND4			LOC100507381
WDR7			FECH
SPIN3			ATP10D
PPP1R3F			MT1F
SLAIN1			CBR3
SPATA5			POT1
CALHM5			CSF1R
TRMT44			MFI2
GRAMD1C			ANGPTL6
ARHGDIB			FGR
ADAMTS9-AS2			PPP1R18
BCAS1			ASPH
GATA6			TRUB2
STK32A			ASPSCR1
ADCK1			FKBP15
ADAMTS7			SPP2
LOC103611081			TMTC4
LINC01239			ZSCAN2
COQ6			LYPD5
LOC100996643			C1orf43
N4BP3			SORBS2
GPM6B			IL17RA
NPHP3-AS1			ADRB2
LINC01237			SELPLG
SLAMF7			BCAS1
RFX3			GBP2
MYOM2			CAPZB
MAPK8IP2			SLC1A3
SLIT2			FN3K
SLC35E3			TMEM9
MFSD4B			ATP8B1
ZNF460			PPP2R2C
NUTM2B-AS1			EVI2A
KCNC3			DOCK8
TOR1AIP1			JUN
ALKBH7			ELOVL6
METTL4			PRICKLE1
TMEM147			ALDH3B1
MRPL54			ASB9
PDAP1			SLC35E1
ZNF771			IVL
RFX7			SHMT1
PRRC2A			ARL13B
BRF2			TK2
CERKL			NT5C
PLB1			LOC100506076 LINC00342
FGFR4			HLA-C HLA-E
SRGAP2			COX15
ARHGEF6			LOC401397
POM121C			SARS
NR2C2AP			NPW
RERE			SNORA80
PRKAB2			PMF1
PSPH			PVRL3
SMKR1			ZBED2
KLHDC8A			SRGAP2
NLRP7			RTP4
LOC105371049			BTN3A3
NOB1			RPL17-C18ORF32 C18orf32
FBN1			ZNF702P
ANKRD20A2			CD37
RIBC2			CPE
RFXANK			C8orf4
SMTN			GUCY2E
LINC02454			TPRG1
SLC25A23			TOMM7
GXYLT2			APOBEC3G
GK5			CPLX2
FRMD6-AS1			NECAB3
PCCB			ZNF107
RPL7			SLC7A7
IL1RL1			AKR1C3
POLR2H			FRAT2
KAT5			CA8
GOT2			ESYT1
NDUFC1			GREB1
CD72			PPM1M
TMEM171			CGA
MRPL27			TLR4
2022-03-05			AP1S2
FBRS			HCP5
ESR1			PTP4A1
NME1-NME2			LYSMD1
ZNF749			FLAD1
UTRN			ARPC2
FAM53A			HHLA2
BABAM1			LDHD
RPL15			PRSS36
PTPRF			SUMO3
KCTD12			CAPN14
LAS1L			BPGM
ETS2			ZNF85
CDC34			H3F3B H3F3C
MRPS36			ATP6V1B1
PHF23			LOC100507274
YEATS2			NPC1
OCIAD2			FERMT3
DRAM1			PIK3IP1
NXT2			ZSCAN29
WASHC5			PDGFC
PKD1L2			GPATCH4
PDE4B			SLC7A6
PLAG1			PARP12
GPATCH1			FEZ2
ZC3H13			TIMM17A
MYADM			CYTH3
ACYP1			ALOX5
EIF3K			ATP5A1
RPA1			FKBP11
CCSER2			HAVCR1
SNHG3			FH
HMG20B			CD84
SELPLG			IZUMO2
PPP1R13B			AHCYL2
LINC01234			LOC399715
DENND4B			UCHL1
PARG			SETDB1
VPS8			PROSER1
SNORD50B			ZFP36L2
USP47			DCP2
ASF1B			FPR3
DGKH			C6orf124
TMEM248			RAB38
TEAD1			MXD1
MRPL40			AQP7P1
COCH			CLEC2B
AGL			PHF23
SH3GL3			PPARG
STX8			TNS3
RRM1			GSR
TM6SF1			GATM
NRBP1			CNST
USP24			ATP13A4
MRPS21			MIEN1
UBE2T			UVRAG
PAQR8			F3
LOC101929427			UGT2B4
TRMT12			CYC1
MIR4685			MYD88
LOC101559451			ODZ1
FAM72D			MORC3
TMEM167A			DCAF15
CD99			ST7-AS1
UBE2F			SLC35B1
MAPKAPK5-AS1			HTATIP2
NRGN			BNIP3
ARHGAP12			TC2N
MRPL57			ITGA2
ZNF490			EMR4P
KIRREL3-AS3			DNAJC12
ETNK1			GNG12
TPD52			LCP2
DUOX2			MCEE
TENT4A			SLC43A3
USP31			CHD7
SNAP47			CASP4
ZBTB34			ECHS1
FGD6			RNASE6
HDAC7			NLRC5
BMP4			USP18
RPL24			PLXNC1
PLCB3			RASGEF1B
CCDC169			AP4B1
RPS11			IFI16
SPDYE5			BCL2A1
HOMER3-AS1			SLCO2B1
LPAR1			KCNJ8
FKBP4			DHTKD1
AKAP7			BCCIP
PLAU			C1QA
SMG1P3			NDUFS1
LRCH3			DLEU7
GBP2			GYG2
EPG5			FAM129A
CHORDC1			LOC100506082
WWOX			TNFAIP2
SLCO1A2			MSR1
DPF3			ELP3
PLK3			GPRC5C
SPATC1			ACSL3
ALS2			PRAM1
CEP128			INTS10
ALX4			COL8A2
GAB1			PSTPIP1
SLC1A1			RPS16
FTSJ3			FAM9B
ELAC2			ATP11C
ZNF280D			OPN3
RNASEH2A			RAB32
CYP2G1P			SFXN4
DCUN1D3			SARS2
CFH			PRIC285
FNBP4			CIDEA
PTPN21			ANKRD58
BET1L			CD99L2
LRCH1			KIAA0922
STK24			GADD45A
SLC4A4			VGLL1
CD2AP			ZNF682
OAS2			DERL2
CKS1B			MRPS16
CHD6			CD1B
MCM3			RHOB
CCT7			MOB3C
ARHGEF10L			SIGLEC9
CCDC78			FMO4
DPY19L2P2			CERS6
GORAB			PEA15
MAP2K6			CDCP1
DR1			NCF4
ZNF337			ANXA5
SMIM20			PINX1
AIF1L			TNFSF11
SELENOW			ARHGEF6
SF3B2			MAFK
LRRC41			CD300C
SLC25A12			SEPX1
ATXN10			IFIT3
UFL1			KBTBD8
VEZF1			LPIN1
MRC2			ABCA4
STOM			AGPHD1
ZCWPW1			UBE2Q1
LINC01270			HERC3
TM4SF4			GABARAPL1 GABARAPL3
ATP5MC3			PTPRC
ARX			LOC387895
MKKS			CD69
ADAM22			ROR1
KDM6A			SUN1
MCF2L2			PLEKHA2
SNORD26			DOCK5
RAB1B			RNF144B
OPA1			TTYH3
GABRA5			TRIL
GTF3C1			NOX1
CSAG2			IFI35
SMG1P6			C22orf13
FAM193B			FAHD2A
TNKS			MACF1
POLR2E			LOC154761
GABRA3			RET
HIST1H3H			TBCE
CACHD1			MIA3
LOC105378663			JAZF1
LOC102724776			C1QBP
UQCRFS1			SIGLEC7
TMEM184B			PEG10
2022-03-08			PHF13
RNF5			PARP14
ADAM9			ARFIP2
2022-03-01			CDCA7
PRR3			RFK
SRPK2			C5orf27
KAT6B			CYP2U1
APEH			BST2
BIVM			BIN2
ZNFX1			LOC338620
WNT10B			LOC400986
HACE1			MS4A6A
GBE1			SLFN11
ORC1			C8orf59
SLC2A12			TM6SF1
TMEM208			NOD2
SHROOM1			SLAMF8
BCL2L12			TBC1D1
CKAP2			TMED5
ALG3			PGD
SHARPIN			ALDH3A1
TLK2			ANKRD44
MRS2			CMYA5
ALOXE3			GLCE
USP1			MAOA
GLUD2			ATP4B
SSU72			MMP28
AP2A1			ZNF431
RAD21			BCL2L14
IER3			OASL
B2M			NDUFS2
CRIM1			DUSP23
SAT1			OPLAH
MGAM			C9orf11
LOC100130476			C17orf76-AS1
ZNF804A			FAM177A1
CELF1			TRPV1
EML4			RIT1
BTBD1			C19orf42
MCAT			CACNB1
TIMM29			UPRT
UGDH			SYBU
PSMC3			GABRE
OSR2			CCDC90B
MTFP1			POC1B-GALNT4 GALNT4
GRIP2			PNKD
RPS28			FRYL
XPNPEP1			LOC100506110
SLC6A20			OSBPL3
SCG2			TSPAN5
SLC19A2			COPA
BTRC			KMO
MEG3			MAP7D3
ZNF440			KRT83
LINC01836			SLC44A5
ZNF414			C1QC
CAMTA1			GNAI2
SAPCD2			ZNF608
C11orf80			NUP88
AARS			PDCD1LG2
RALA			GLIPR2
LIPA			TFF1
HSPA4L			OSBPL11
SAC3D1			ACTB
CHCHD2			ZNF737
CTSD			C1orf96
SMDT1			FRMD4B
KCNN4			PON1
ABRAXAS1			FAM159A
JPH2			PLAC4
BUB1			DNAH11
MEPCE			CLCNKA
LAYN			C10orf57
ID4			ACAD10
TAF6L			PEMT
MRM1			LOC100507009
RPL37A			LIPM
STRN4			S100B
CDKN2AIPNL			CD1A
ZNF879			B2M
MRPL43			CKMT1A CKMT1B
NFXL1			PTPN1
HOMER3			PTDSS2
RIMKLB			GPR65
TIMM22			SST
SPCS1			C20orf107
ADCY7			BID
RAB22A			IGFBP2
LOC101059948			CLDN7
LOC101929709			KYNU
TRAM2			EMP3
PCDHGB5			HLA-C
SPINT2			G0S2
GLE1			SPRY2
TAFA5			RAB8B
NUS1			ALKBH8
ATP5F1E			CYR61
NYAP1			NPLOC4
TOP1MT			PACS2
JTB			FKBP2
BLID			MCOLN2
NPRL2			DYNLL2
ASXL2			TSPAN8
XYLB			TLR8
PTPRO			ARHGAP9
WDPCP			CXCL10
RNMT			PPAPDC1B
ELMSAN1			MAPKAPK3
YAP1			CDH17
PCBP3			IRF8
CLPP			ARHGDIB
XAF1			SIDT1
NDUFAF8			PSMD4 PIPSL
CD24			FAM18B2 FAM18B1
GAPVD1			DHX58
CEP152			FXR2
SESTD1			ZNF76
SARS2			USP44
ERFE			APBB1IP
MIR1208			GUCY1B2
BNIP3L			ANO6
ABALON			CMPK2
RPL11			MCCC2
SRD5A1			FCGR1A FCGR1B FCGR1C
SIRT2			JAK1
NBPF9			FGD3
SYNE3			OXCT1
DPY30			IFI27
FDX2			PAQR8
RPL9			GCNT1
RFFL			SSR4
NEK1			OSGIN1
SNHG19			RRAD
MTG1			TREM2
RPL8			SAMSN1
UQCRH			TMEM159
RCC2			ADAMTSL4
SAP18			PRKCA
PFDN5			C1orf150
PPP1R15B			DUSP2
LOC728554			PILRA
EIF3A			ABP1
KCNAB3			PBX4
MRPL16			FAM176A
PNRC2			SLC16A4
UHRF1BP1			CD1E
UBE2H			FAM135A
PAQR5			ZNHIT6
ZNF26			DPP4
RPS10			TRIM34 TRIM6-TRIM34
BAALC			MRPS28
LOC440173			IL18
RPL23			DKFZp667F0711
NCOA1			CD207
LINC01833			ATP6V0C
EMC6			NR2E1
ARAP2			ARHGAP26
JMJD8			STAT1
PANTR1			C1QB
TFPT			SLC38A8
WDR83OS			APOL6
SRGAP2B			IFFO1
GPAT4			E2F5
CAMK1G			SCAMP3
SLC27A5			ZNF252
FAM72C			CHCHD5
DMRTA2			CD4
THYN1			HCLS1
RNF207			AMIGO2
CRMP1			CALCB
RPS7			MME
N4BP2L2			LDLRAP1
FOXO3			SWAP70
THOC3			CATSPER1
ADIRF			CAPN9
C1orf21			CDR2
MED27			TPP1
PRPF6			HLA-DQB2
YLPM1			PIGC
WDR72			SH3BP4
RNF6			GALNT5
B3GNT5			PLCH2
LOC100287837			CLDN9
MRPL44			DAB2
DCTN6			IL2RG
CCN4			HLA-F-AS1
MYNN			GPAA1
FAM151A			MACC1
PARD6B			CSF2RA
FMN2			MTMR1
APOBEC3C			LRRN4
SLC1A5			ZNF266
AIP			PIK3CD
NUP88			ST8SIA1
ZNF81			ZNF439
TMEM30A			MLLT1
PDCD1LG2			RHBDD3
C1QBP			TXNIP
TTC31			NR4A2
IDNK			PML
CRISPLD1			GPR172B
ITSN1			ZNF442
MYH14			NUCB2
KIAA2013			IFI30
PRPSAP1			FCGR3A
NELFE			INPP5D
RPS21			B3GALNT1
UBN2			GOLGA6L10 GOLGA6L9 GOLGA6L5 GOLGA6L3 LOC643696
UBA52			LPIN2
ARPIN			PHTF2
PLEKHG1			IL13RA1
AKT1			RRNAD1
ECE2			ANKRD36 ANKRD36B LOC400986
SPA17			RAB4A
SYMPK			JAK2
OS9			SIGLEC11
FGF14			USP21
SCAPER			REN
FAM98C			PTGER4
XRCC5			PMF1-BGLAP PMF1
SLC22A4			ATF7
RPL36AL			SLFN5
ZFYVE1			RASGRP4
RPRD2			STX4
DDN			PRPSAP2
IK			ATP1B3
PDZD8			ABCB9
TMEM204			ZMAT4
MTMR10			C15orf48
SIK1B			B3GAT1
RPS14			ARHGEF11
AAR2			SUSD3
OST4			TUBB2A
CHCHD4			FAM102A
KCNQ1OT1			FPGS
ZFP30			TYK2
POGLUT2			ACTBL2
LATS2			GALNT10
C5orf22			MECOM
RPS19			ZBTB42
XRCC6			ALDH18A1
NUDT18			ZNF823
ZNF688			TMOD2
ATMIN			CALB1
C5orf30			CCDC18
SIX2			SH3BP1
CBFA2T3			SNX2
DDRGK1			ANPEP
BRD3			KCTD12
FAM234B			ATG7
RAD17			KPNA2 LOC146880
MIR328			COQ9
TMEM9			FIGNL1
ZNF436			INPP5B
NFKBIE			SLC1A7
OIP5			LSM6
CFAP157			SLC15A4
CAMSAP1			FBRSL1
RNF135			GPNMB
VGLL4			NLRP3
EP400P1			NPAT
LPIN3			C1orf85
PIK3R1			GALNT6
NCBP2AS2			ROS1
CHCHD7			GSDMB
SCAMP5			PLA2G4C
LINC01615			CD200R1
COA3			IFRD1
PTK7			LOC100505564
LOC101927420			SNHG13
MINCR			HDX
ZNF512B			LOC115110
NDUFA6			ATP8B4
B4GALNT2			SLC15A2
CHCHD5			TXNRD1
OSMR			STK10
SNRNP70			B3GNT1
MIR3164			ZEB1-AS1
TRAK2			FLJ31715
CHP1			KIAA0247
WDR34			ZIC2
USP5			PLXNA1
CIC			RGS19
TIGD6			DDC
DPEP1			LOC400707
ARHGEF40			PCYOX1L
THAP11			THYN1
FST			C2orf89
ITCH			GSTP1
APOL2			GBP6
CISD1			AKR7L
LINC00942			RASSF5
TCAF1			TGIF2-C20ORF24 C20orf24
PCNX1			ANKRD39
TM4SF19			NFKBIE
IGF2			HS3ST3B1
RPS27A			SSPN
BAHD1			SH2B3
COL8A1			ULBP1
RTN4RL2			RAB3IP
ZNF536			TMTC1
GPX4			FLT3LG
STMP1			CRTAM
LPIN2			SCARB2
RPS8			VAMP3
ZNF600			GP2
BAIAP3			GLT25D1
TCAF2			PPP2R2B
PLCG1			MARS2
NDUFA4			NUPR1
ADAMTS16			MCPH1
LRP1			TMSB4X TMSL3
JPX			BCAN
TTBK2			RAB11FIP1
TENT4B			LOC100507448
TIA1			WLS
ARL4D			RGS18
TMEM184C			OSTM1
TBC1D2			CECR6
ABCA6			FICD
CCDC66			C20orf197
PARVB			PARD6B
CHPF2			UTP20
SMIM7			LACTB
LOC105370333			BMP3
C2CD5			GYG1
AOPEP			FAM177B
CCNB2			ORAI3
RNGTT			SNORD49A
ZSWIM4			DEF6
FADS1			NKX2-8
SAMHD1			MAFG
NBPF15			HLA-DPB2
PRRX1			STAC3
AGAP1			O3FAR1
ZNF182			TRAPPC9
UNC5C			MRP63
BTBD7			ZNF415
PHKG1			FNBP1
RETREG1			CSF2
VCL			GNB4
ENTPD4			KIAA1467
SKIDA1			CCRL2
SEMA5B			PCMT1
MKS1			GGTA1P
CERS4			VEPH1
TCF21			LPAR5
ATP5F1C			LOC100509129
DNAJC27			ZNF699
REPS2			PDE10A
TMEM203			TRAF1
NEAT1			C10orf55
SHLD1			UAP1L1
ARV1			PUS1
LOC101928445			IGFBP1
AGR2			MAPK14
DDR2			CASP10
TTC28			WDFY2
NRIP2			TAP2
KIF27			CDC42SE1
ZMIZ1			BAG2
HOGA1			TNFRSF10D
GOLGA8H			MYO3B
EXPH5			BCL2A1 ST20
ZFAND5			HIP1
TTL			MAP7D2
SIX3			TMED10
MAP3K10			MUC5B
ING5			GCA
SNORD3C			CBL
SLC35C1			TXNDC3
NBPF14			HSP90B3P
RCE1			KIAA1324
EIF5A			CDCA7L
TREH			AP1S2 LOC653653
ERCC3			RNMTL1
NMB			ABLIM1
PSMD11			SPTLC2
SEC24D			FBXO6
DTNB			RRS1
SH3RF1			SLC25A29
MYB			GMIP
TMEM183A			BCO2
ROGDI			MYO1F
TARDBP			NDUFB8
SYCE2			TNNI2
CBLL1			HLA-DRB1 HLA-DRB3
USF3			CALB2
PCDHGA7			VMA21
NPHP3			KLF6
DHRS11			LOC100288366
QKI			CHRNA9
MACROD2			TAOK3
TMLHE-AS1			LOC100507487
ZNF423			ARHGEF3
LOC112268124			BTN3A1
TCF4			LOC285556
MTF1			C9orf9
NIPBL			MPP1
PKIB			KIAA0664
KCTD11			TP63
IER5L			C10orf125
CEP126			SMG5
BLOC1S4			IFNAR1
HMGXB3			MANEAL
GSTZ1			PTTG1IP
MXRA7			IFNAR2
ANKRD20A1			SERPINB9
IQSEC2			RASSF4
ZNF319			DFNA5
GLIS2-AS1			C10orf128
FADS2			XBP1
COA4			STAC
CAND1			FAM40B
COX5B			LOC100130275
LZTFL1			SCPEP1
LOC101929494			AKR1B10
TOMM70			C1orf174
RNF11			CNTRL
LOC105378499			CHUK
POGLUT3			TMED2
COQ9			THAP4
PTPN11			IARS2
PKD2L2			VPS41
SP4			BCAS4
BEND7			FRMD5
MIR29A			FAM76A
CENPS			PMM1
PIAS2			ABHD5
PRDM4			SDK1
SLITRK4			LOC646999
LRRC46			ITGAV
STXBP1			ST6GALNAC2
TTC9B			HSPE1
MAPK8IP3			ZGLP1
IGFL2			EPB41L2
SRSF10			TEX9
LOC100506100			NAPG
MTAP			PRDX6
MPDU1			MEF2C
TAF5L			FLJ35390
FICD			CELF3
ALDH1A2			RAB40C
PROX2			ZBTB46
LCAT			C16orf72
HOXB8			HIF1AN
TANK			RRAGC
GSE1			APOBEC3H
SNRK			KCTD3
CFD			ITGAL
CUX2			CTSO
GTF3C4			WNT5A
NT5C2			NRG4
AANAT			LYST
KCCAT198			IL4I1
PLK2			CDYL
NSD3			AMOT
RASA4			DDX58
IL36RN			PAQR3
MINDY3			HS2ST1
CTBP1			FAM127A
IFITM2			CHRDL2
STK16			PLEKHM1 PLEKHM1P
TMEM150C			NFAM1
KRT80			SLC4A7
NUDT14			ZNF778
KIDINS220			NECAB2
ATXN7L3B			EPT1
DNAH12			GRAMD1A
MFSD1			C21orf91
VWA5B2			ZNF562 ZNF812
DPYSL4			CHID1
ZNF324			RIN3
OSBPL11			ZNF211
MKLN1-AS			EXOC3L2
FAM161A			LIMD2
USP25			SCO1
SYNJ1			CPPED1
RPLP0			FLVCR1
LRRC3			LOC146880
EIF2B1			KIAA0748
LATS1			LOC148189
ATP5MC1			DEPTOR
RALB			ALOX12P2
ZBTB21			PRMT8
DUS1L			FLJ41278
NAA38			SRSF4
MRPS23			ADAP2
SRP68			PLAC8
PARK7			ATXN2
BOLA2			DR1
INAFM1			STBD1
ZNF75D			ROBO3
RNF168			CTTN
NUDT5			PLEKHM1
KRCC1			PHF19
TET2			NUDT15
FLNB-AS1			HLA-J
C6orf226			F2
CNP			LDLR
LRRC75A			MRPS5
RPS27			PSMB8
DLGAP4-AS1			ATP13A3
ADSL			KCNK16
SQSTM1			MRC1
MAGIX			PDK3
LOC100129917			SLC9A5
RAB38			CAP1
SUSD1			B4GALNT2
SIGLEC15			SMUG1
GPR84			EPAS1
ZNF772			FLJ39051
MXRA8			CCL17
TMCO3			ETV7
MORN4			WNT3
CARD8			TMEM173
PITPNM2			CORO1A
G6PD			ZNF626
TCF19			SGCE
PAXBP1			EMR1
MIR1225			ARHGAP30
CDH3			CHCHD1
INPP5J			EMILIN2
UBE2E3			GSTK1
RBFA			DZIP3
DNMBP			MS4A4A
PIPSL			FAM32A
LINC01271			IFI6
TCF12			VAX2
BIRC7			MYBPHL
GRK5			APOL3
CAAP1			AMDHD2
HAP1			STEAP3
SPPL2A			POP5
NDRG4			CA11
MLST8			CFLAR
DMRTA1			C21orf96
B3GALT6			CCNYL1
NAXE			KCNMB4
KIFC3			HMGN4
YWHAE			VARS
SUSD6			KCNJ11
ACSM3			PPM1K
ANKIB1			ATXN1
EDA2R			HGSNAT
SMARCE1			SPTB
ZCCHC9			LIPA
LRRIQ1			NCK1
GSS			LYSMD2
BICD1			MYO5A
FBXL5			ZMYM6NB
OXSR1			TMEM229B
CAP2			RRP15
PTPMT1			MTX1
CCDC34			ZNF429
LURAP1L			LIMK1
VASH1-AS1			FAM168B
SDC4			OAZ1
H2AFZ			NKAIN3
PPM1H			CACNA1H
PTPN14			LRRC8C
ZNF724			CD58
RPL36A			ZKSCAN3
RENBP			NLRP1
TAPBPL			BEX1
BTBD19			BATF2
NR1H2			LMAN2
LINC00960			SRD5A1
MFSD5			C1orf27
LOC100506885			PRMT2
LINC01508			TTLL3 ARPC4-TTLL3
LIN7A			KLF8
RGS3			INPP1
NOD2			NDRG2
RPLP0P2			UBXN11
PVT1			GPR87
P2RX5-TAX1BP3			IBA57
AMBP			ATG16L2
PRDM13			BMP4
RPA3			ZNFX1
GNA12			BHLHE40
GUCY1B1			CTNNBIP1
NDUFA10			UGT3A1
PLEKHG4			AMY1A AMY1B AMY1C AMY2A AMY2B
TBC1D15			CMTM1 CKLF-CMTM1
PARP4			USP4
UCP2			FYTTD1
HDDC2			GAD1
KDM2B			SLC22A23
RPL27			PRDX3
ABCA10			ZNF433
RAD9A			MAP3K3
PLPP1			RAB3GAP2
CCDC12			CFHR3 CFHR4
EYA4			NHLRC3
PEF1			IL10RB
KIF22			HSPB11
ARL16			AMICA1
LCN10			SYT4
AGBL5			CA10
C18orf54			PGC
CACUL1			DCXR
BEST3			RUNX3
NECTIN4			CCR5
BTN2A2			SDCBP
RPL6			FAM70A
HEBP1			MRM1
TMEM256			CLECL1
C5orf56			CNIH3
SUDS3			CDKN2C
GATD1			CERK
XPR1			TMEM93
METTL2A			CDC14A
SEMA7A			CYP2A6 CYP2A7
CCHCR1			ABCC2
TPM1			KALRN
KPNA4			SCML1
XRN2			TRIB1
JAKMIP3			NTRK1
SOD1			SLC8A1
TLE1			APOC1
AIFM1			LILRB2
TCAIM			CHSY3
GFM1			MS4A2
PLEKHM2			BTBD6
MPV17L2			SGTB
EEF2KMT			RAC1
C12orf50			EPB49
COBLL1			TNFRSF14
NELFB			MOP-1
MAGT1			FLJ13744
SEPTIN7P2			RFX6
MECR			LRRC8D
TWISTNB			GPR183
ADSS			ZBTB33
SHOC1			GPAM
TIAM2			KIF7
ABCA13			GTF2F1
FZD6			PTPRG
C1QTNF1			HS3ST1
CARD11			DEDD
RHBDF2			SLFN12
PTBP3			HVCN1
CGB1			DNER
SLC39A11			SLC25A37
SDR42E1			TESK2
ZBED4			TRIM16L TRIM16
CBX6			TCP11L1
TWSG1			BCAT1
RHOU			LRMP
CDT1			SFXN3
SEPSECS			SETD4
PMPCA			YPEL2
MPHOSPH9			SHC1
CADPS2			GRAMD4
DACT2			MKKS
SLC35A3			NOSTRIN
MUL1			SLCO1C1
COX14			CD52
BEGAIN			CAPG
DIAPH3			IKZF1
SLC38A4			MED11
TACO1			DUSP6
PLEC			C2orf76
WNT9A			MAP3K13
NOS1AP			NBPF3
BDNF			FOXP2
NHS			PTPLAD2
FZD8			SUDS3
GFER			SLC2A9
ABCC5			DLG1
QPRT			ZNF486
PXDC1			MRPS26
MB21D2			PTGER3
ZNF248			BIRC2
TAF4			PGM1
MTRNR2L4			TAP1
NSUN3			RASA1
GALE			ZNF177 ZNF559-ZNF177
SLC10A7			ERVH48-1
PRPF39			ARHGEF26
SFXN4			PATL2
PARP11			TSPAN32
SNRPD3			R3HCC1
AURKA			ANKRD13A
SYNGR3			DOCK2
TRIP12			N4BP1
LINC00504			ADCY9
TNIK			YEATS2
HSCB			PRKAB1
FIS1			EIF4A2
COG4			C10orf90
CABLES2			ARAP2
ZNF562			SRGAP2 SRGAP2P2
PPP6R3			ORM1 ORM2
PSMA3-AS1			TLR7
IFNB1			FKSG2
LOC105369187			LPAR6
ASH1L			ZPLD1
STAT3			MEAF6
TNFRSF14			DOK2
UBXN4			PLK3
NCKAP5-AS2			GAB3
METRNL			DNASE2
NME1			ARHGAP29
EDN2			TLR1
CHST3			RNF19A
AKAP9			CCDC149
MEF2A			SASH3
PTK6			GSTA1
SIVA1			POGLUT1
NDUFA7			B4GALT3
FCF1			LOC729680
RPL7A			FAF1
RTL6			PPAN-P2RY11 P2RY11
USP4			TBC1D4
LOC107986084			LOC100126784
STK19			G6PD
MRPL33			UBXN6
POLE4			NT5E
OLR1			GHITM
MRPL38			ZNF687
KLF17			ZNF763
ZNF623			KCNK1
ARHGAP10			MTM1
CNPY2			AHNAK
CNST			LAP3
RAB11B			VDAC2
CWC15			THEM5
HCAR2			UBE2Q2P1
TMEM187			HOXC13
IRF2BP1			C1orf56
HIPK3			CSF2RB
TAF10			TNFSF13 TNFSF12-TNFSF13
XDH			CAB39
AGGF1			PRKAA2
TMED5			APOBEC3D
MYBPH			MYO1G
MGST2			LUZP6 MTPN
CNBD2			SETBP1
MINAR1			LOC339894
RANBP17			ZNF443 ZNF799
SMIM26			TIMP3
FAM117B			DDB2
IL2RG			C7orf74
CLPTM1L			PAG1
AKR1B10			LOC147727
SOX4			FOXD2
CNTNAP3			SMARCA4
GABPB2			DNAJC8
IKZF5			MUC4
EFEMP2			NHS
PSMB6			ARHGEF40
CRADD			NDUFA10
MAMLD1			GPBAR1
PRLR			ZNF501
CDH15			NLRC4
ZNF430			EPHA1
SWSAP1			LILRB4
BRIP1			CXCL11
KAT6A			MAP4K1
ZNF669			HCN4
POM121			AKNA
ETFB			SKA2
MALAT1			RSBN1L
MFAP1			ELFN2
GTF3C5			MARCO
SAMD8			ZNF83
MPST			KCNAB2
RBM12B			EVI2B
ANKRD6			POFUT2
EIF2AK4			SDC4
CRTC3			CAMK1
SERPINI1			CLDN10
SNF8			ZNF844
CDK11B			RREB1
RAB2A			ABCC8
NT5C3B			CHTOP
KLHL11			FCGR2B
TANGO2			LILRB1
SYPL1			MRPS18A
PLD5			SLC1A1
WTAP			KCNN4
TRPS1			SSBP2
ROMO1			ADPRHL2
CFL2			PION
THAP12			G3BP2
TTLL7			TM7SF4
PRRT1B			PYHIN1
C19orf81			DMBX1
POU2F1			RNF168
NSMCE1			SLA
SLC45A4			PPP1R16A
EBF3			PIP5K1A
LMTK3			CCBL2
RNF7			C9orf152
NQO2			STARD3NL
ZFY			ATL3
DMAC2			SLC25A16
GLIS3			HENMT1
CTBP1-AS			ZNF347
FAM174A			TXK
ELP5			CANX
FAM110C			ITGA4
LOC102724301			P2RY13
TSC22D2			SRGAP3
SOX7			ERP29
BTAF1			RTN4R
CRELD2			KRT79
CASP9			WDR53
KDELR1			LOC729088
IFNL1			DNTTIP1
RAB11FIP3			FILIP1L
RAB40AL			PNRC2 LOC100505603
ZIC5			CDHR3
LYN			C1orf182
EDF1			IQGAP2
PTCH1			C7orf23
ILDR2			TRIP10
SASH1			ABHD14A
MGAT4C			C1orf86
SMARCB1			PTPN12
EIF2AK3			ZNF788
CEBPA			GLIPR1
DVL1			SLC34A2
NOVA2			NENF
LINC01273			MYH9
PYCR1			AREG AREGB
CLCC1			MSI2
SOGA1			DAGLB
PITPNA-AS1			EGOT
PSPN			GDF5
DMAP1			C12orf73
CLU			RPRM
MEAK7			CMTM6
TMEM185A			SORBS1
HEXB			PSMB10
ZBTB32			COL13A1
RPL12			CNBP
FAM114A1			ZFP42
RTL5			BTN3A2
ZMYM4-AS1			ARSE
BMS1P17			PIK3R5
HECTD1			CARD16
AHNAK2			RASSF9
ZNF283			CHRNA6
RNF217			PYCARD
REX1BD			GNPAT
VPS13B			AKIRIN2
IL18BP			CDK15
C5orf34			GPR68
FBXW9			RPAIN
VWDE			SLC16A1
NLGN1			EN2
ATG10			ATF7IP
UXT			IL10RA
KCNJ11			LOC100505594
CAVIN4			CCL4
INPP5E			CD1C
MIR6080			PCDH7
C17orf49			LRRC3
PRIMA1			AMFR
CDK8			UBE2E2
KLF4			HSPA5
MITF			SBDS SBDSP1
ZNF836			CXCL12
ZNF395			KLHDC7A
ATP5MPL			KLF11
KRT34			TMEM81
TMEM14A			JUP
BIN1			C9orf78
LOC101928489			TMEM140
MSRB2			CD101
WNK1			LOC284751
DSG2			ZNF273
RPS29			PLCB1
TST			NELL2
ZNF20			FAM83H
STIMATE-MUSTN1			UFC1
MCRS1			PLCL2
GNGT1			RRN3P2
UBE2O			ACAT1
PIK3CD-AS2			KLHDC4
MTDH			TPST1
MRPS18B			IFI27L2
ACTG1			HERPUD2
MIR937			SUSD4
NCKAP5L			MMP9
TREX2			AOAH
EEF1B2			STAG2
LRRC23			SNX18
PCYT1A			KCTD17
PSMG3			WDR47
SOAT1			ZNF12
MDH1			TMLHE
RNH1			SLC7A8
SRPX2			LOC100505664
UBE2L6			CD48
PGAP1			CXorf21
VSIG10			MFAP1
UBE2Q2P1			EFCAB4A
UQCR11			LOC283387
PITRM1-AS1			LOC100129637
KNDC1			SP110
RPS23			C17orf28
KRT10			PSMB6
TNK2			ZNF217
XIAP			SIRPB1
RBBP5			XRCC6
UFC1			COL4A3BP
RPS3			CXorf57
KLHL21			LOC400682
DBF4			ZNF330
SHISA3			STMN3
TMEM38B			ACD
UBAP2L			AQP3
MBLAC2			C19orf21
SETDB2			AGPAT6
PMVK			CAPZA2
FAM43B			BRF1
ZNF519			PRKACA
AIDA			LAT
DIRAS1			CCR1
PGGT1B			ATG3
CDK13			GPR132
CDS2			MYBL1
SPAG4			ALG14
SGPP1			THBS4
DPY19L3			LINC00340
C9orf129			PLD1
RGPD2			CD96
ZNF148			ZMYM6
ISG15			HMOX2
RAB21			HCG27
ANKRD24			C10orf54
FAM92A			IL7
PRTG			SH3BP5L
RPS15A			LRRK1
TTN			LOC439938
GRHPR			PSMA2
MPZL3			DCBLD1
ARL2			ZNF192P1
CX3CL1			GNA12
C5orf15			NRM
IFT43			IRF9
NBPF10			FRAT1
RPS16			SNX7
MIR4315-2			GBP4
TPR			SLC25A36
ARSA			SNAP47
PPARGC1B			IFNGR1
MKRN3			TMEM17
KIF3C			LOC646626
SLC25A39			ACE2
RPL41			FAU
SESN2			FASTKD5
SYT6			EGLN1
RNF115			DENND4C
PPL			HRG
RPP25L			VPS72
CYB5R4			CCL3L1 CCL3L3 CCL3
SIPA1			ALG5
MIR3184			C8orf47
SLC12A6			KLHDC9
KLF9			ZCCHC2
PPIE			POU3F2
TM4SF19-AS1			ZYX
CNOT4			BCL2L1
RPS6			STARD10
SPATA6			C1orf64
KCNQ3			IDAS
ZNF597			RPP38
NMU			FLJ10489
LRRC24			CNTNAP2
LINC00862			LOC100505806
FAM171A1			LOC100507511
TAP2			SPTSSB
CAPN1			MKRN1
ANKRD54			FCGBP
ITPK1			MIR155HG
SLC41A2			C9orf129
SDHA			PRELID2
DCUN1D1			CYS1
BAAT			RCC2
MIR548D1			C6orf123
P3H2			FLT1
TKT			IER5
NAGPA			ARL4A
OGFOD2			HIPK1
ZNF613			TIGD2
FCRLA			ZNF90
EBLN3P			PLEKHO2
ARMCX3			MED28
HIST1H2AH			GLO1
TNNI3			PXK
C6orf120			PLEKHO1
FLT3LG			PLAU
TENT5B			KCNK3
ZBED9			DHRS13
NMT1			SIGLECP3
WRAP53			DDX59
TNFRSF21			SLC5A1
NANOS1			BBIP1
ZMIZ1-AS1			LOC283104
KCTD15			C1orf228
LOC100507506			LOC653602
TSPEAR-AS1			TRIM23
MARCKSL1			KIAA0100
C2orf42			STK33
TRIM23			TRPC1
LIMS4			EPAG
SLC25A3			MS4A7
CHD9			TBC1D23
CAMK1D			FNDC3B
GPS1			POU2F1
ABR			TMEM229A
SMAD5			PPIH
STEAP3			FAM167A
ZSCAN5A			ZNF385A
LINC00294			EMP1
RAB5IF			TCTN3
GOLGA3			TNFRSF12A
DOP1B			C11orf21
RALGDS			PDPN
C12orf73			EVI5L
SLC30A1			APP
PTRHD1			TADA1
IFNGR1			RNF43
CAPN7			ZNF382
SESN1			SLC37A2
SRRM1			SPATS2
NFKB2			RASGRF1
MFSD14B			CNGA3
E2F2			IL7R
CPEB1-AS1			ADORA3
HNRNPL			MAFB
GOPC			H3F3B
CTTN			MARCKS
BRAF			TIMM23
SPCS3			ICOS
NMD3			RAB26
RBM41			SYCP2
UGT1A3			NMI
SEL1L			TNFAIP3
FOXO1			ATP11A
SSPN			TSEN15
ABCC9			KCTD14 NDUFC2-KCTD14
DM1-AS			COLEC11
RARG			BIRC3
CENPV			CLEC10A
SERAC1			TGIF1
AMER1			MANBAL
KIAA1217			GNL3
PAQR7			KIAA0182
SEC14L2			PHKA1
FLJ22447			MTHFR
BICD2			WDR91
HMGB3			C1orf133
COX7B			LIMS1 LIMS3
INE1			ZNF441
NAXD			ITPR2
R3HDM1			GEM
EXOC3-AS1			CPA3
PHF11			TBX21
PRKRA-AS1			PAPOLA
PAXIP1-AS1			ST6GALNAC5
CGB5			TNFRSF9
NGRN			TWF2
HPD			ATP13A5
PATZ1			BMPR2
FAM120B			MGC11082
OXA1L			MYBPH
HIST1H2BD			LOC644727
GGT5			TRAT1
TM9SF2			SLC16A10
HMGCS1			COQ6
PLD3			MSX2
TMEM177			PPP2R5B
RPGR			ACADVL
ZNF547			STAU2
YIF1A			CTBP2
PCDHGB2			CCL3
SYNDIG1			MESP2
CYP4V2			KCNG3
PRKACB			C2orf15
DKKL1			LRRC25
PTCHD4			PLA2G15
SLC46A1			RPS6KC1
AKNAD1			SLC2A14 SLC2A3
CCDC106			TMED3
ZNF383			LOC100506310
ARMC7			EFNA1
BCAR1			MYB
MNX1-AS1			GOLGA3
BDNF-AS			PLEKHA7
RANGRF			BICD1
WSCD1			MEF2D
GDI1			NOP2
ZCCHC7			GMFG
UCK1			LOC400680
PRRC2C			ZNF334
GCSAM			MARK1
MICALL1			IFIT5
OIP5-AS1			CCAR1
MRE11			DMRT2
IDH1-AS1			HLA-G
MRPL58			TCF19
FAM76B			UPK3B DTX2P1-UPK3BP1-PMS2P11
UCHL1			MFHAS1
PLCG2			CASR
ID1			GALNT2
GNPDA2			ZNF43
MIR6512			COX10
ENO2			MRPS36
[truncated: 3,413 more rows]

## Sheet: Figure 2c
Figure 2c
Patient ID	STK11 status	ICAM1 expression
TCGA-62-A46O-01A	WT	1.88491
TCGA-64-1678-01A	WT	2.46313
TCGA-91-6847-01A	WT	2.53235
TCGA-55-8094-01A	WT	2.73334
TCGA-05-5429-01A	WT	2.95847
TCGA-55-7570-01A	WT	3.00488
TCGA-78-7166-01A	MUT	3.01073
TCGA-50-5931-01A	WT	3.09802
TCGA-55-A492-01A	MUT	3.15655
TCGA-86-A4D0-01A	WT	3.33596
TCGA-50-6591-01A	WT	3.36381
TCGA-44-7660-01A	WT	3.40647
TCGA-75-6211-01A	WT	3.46918
TCGA-49-AAR2-01A	WT	3.47195
TCGA-49-4514-01A	WT	3.47308
TCGA-49-AARE-01A	WT	3.47887
TCGA-35-5375-01A	WT	3.50197
TCGA-38-4630-01A	WT	3.52459
TCGA-86-7955-01A	WT	3.53137
TCGA-49-4506-01A	WT	3.5669
TCGA-86-8054-01A	MUT	3.60784
TCGA-64-5775-01A	WT	3.61382
TCGA-91-8499-01A	WT	3.62135
TCGA-44-5644-01A	WT	3.63742
TCGA-53-A4EZ-01A	WT	3.67159
TCGA-86-8358-01A	WT	3.6963
TCGA-50-5044-01A	WT	3.76089
TCGA-80-5608-01A	MUT	3.82164
TCGA-55-8620-01A	WT	3.83823
TCGA-NJ-A4YF-01A	MUT	3.89157
TCGA-NJ-A55R-01A	MUT	3.91026
TCGA-49-AAR9-01A	WT	3.91172
TCGA-73-A9RS-01A	MUT	3.93021
TCGA-44-7667-01A	WT	3.9542
TCGA-38-4631-01A	WT	3.9809
TCGA-78-7220-01A	MUT	3.99115
TCGA-55-6975-01A	WT	4.02676
TCGA-78-7536-01A	WT	4.06644
TCGA-69-7973-01A	WT	4.07043
TCGA-44-6146-01A	WT	4.11492
TCGA-62-A471-01A	WT	4.11632
TCGA-50-5930-01A	WT	4.11826
TCGA-75-7031-01A	MUT	4.11907
TCGA-55-8615-01A	MUT	4.14377
TCGA-78-7153-01A	WT	4.16176
TCGA-49-4486-01A	WT	4.16439
TCGA-55-8508-01A	MUT	4.17506
TCGA-49-4507-01A	MUT	4.20214
TCGA-97-7547-01A	WT	4.26431
TCGA-75-7027-01A	WT	4.302
TCGA-64-5779-01A	WT	4.32857
TCGA-50-8459-01A	WT	4.34198
TCGA-MP-A5C7-01A	WT	4.39869
TCGA-78-7156-01A	MUT	4.40009
TCGA-86-7713-01A	MUT	4.40623
TCGA-78-7155-01A	WT	4.41201
TCGA-05-4422-01A	MUT	4.4148
TCGA-05-4396-01A	WT	4.42068
TCGA-97-8174-01A	WT	4.43091
TCGA-78-7150-01A	WT	4.46581
TCGA-50-7109-01A	MUT	4.47063
TCGA-73-4677-01A	MUT	4.47937
TCGA-62-A46S-01A	MUT	4.48332
TCGA-78-7540-01A	WT	4.5016
TCGA-44-6776-01A	MUT	4.51483
TCGA-95-7043-01A	WT	4.5251
TCGA-86-8585-01A	WT	4.53359
TCGA-44-7671-01A	MUT	4.53802
TCGA-53-7813-01A	MUT	4.5393
TCGA-05-4390-01A	WT	4.5662
TCGA-50-5051-01A	WT	4.5866
TCGA-55-5899-01A	WT	4.59107
TCGA-38-4627-01A	WT	4.59909
TCGA-73-4670-01A	MUT	4.61357
TCGA-55-7724-01A	WT	4.61418
TCGA-55-6983-01A	WT	4.66944
TCGA-44-5643-01A	WT	4.67882
TCGA-55-7728-01A	WT	4.68128
TCGA-64-5774-01A	WT	4.68762
TCGA-62-A470-01A	MUT	4.70277
TCGA-99-8032-01A	MUT	4.71029
TCGA-97-8171-01A	WT	4.7151
TCGA-73-7499-01A	WT	4.71726
TCGA-95-7947-01A	WT	4.72651
TCGA-05-4403-01A	WT	4.74631
TCGA-75-6214-01A	WT	4.76433
TCGA-78-7148-01A	MUT	4.79274
TCGA-MP-A4TE-01A	MUT	4.80572
TCGA-MP-A4TD-01A	MUT	4.81098
TCGA-86-7701-01A	WT	4.81255
TCGA-55-6968-01A	WT	4.82937
TCGA-MP-A4TF-01A	WT	4.84126
TCGA-78-7159-01A	MUT	4.8534
TCGA-91-A4BC-01A	WT	4.88798
TCGA-4B-A93V-01A	MUT	4.89243
TCGA-55-8204-01A	WT	4.89995
TCGA-05-5420-01A	WT	4.9077
TCGA-49-6742-01A	WT	4.92804
TCGA-NJ-A4YQ-01A	WT	4.92816
TCGA-97-7941-01A	WT	4.95507
TCGA-55-7726-01A	WT	4.97166
TCGA-55-8092-01A	MUT	4.99843
TCGA-62-8398-01A	WT	5.00419
TCGA-69-8253-01A	WT	5.01059
TCGA-78-7149-01A	WT	5.01603
TCGA-50-5936-01A	WT	5.03291
TCGA-97-8176-01A	WT	5.03564
TCGA-55-1596-01A	MUT	5.03974
TCGA-L9-A8F4-01A	MUT	5.0399
TCGA-38-A44F-01A	WT	5.04012
TCGA-05-4420-01A	WT	5.04785
TCGA-05-4433-01A	WT	5.04939
TCGA-44-3917-01A	WT	5.04972
TCGA-55-7910-01A	WT	5.06965
TCGA-78-7161-01A	MUT	5.08797
TCGA-50-5072-01A	MUT	5.09205
TCGA-NJ-A55O-01A	MUT	5.0942
TCGA-91-A4BD-01A	WT	5.10046
TCGA-55-6984-01A	WT	5.10313
TCGA-05-4418-01A	WT	5.12246
TCGA-62-A46P-01A	MUT	5.1352
TCGA-55-6972-01A	WT	5.14893
TCGA-44-6148-01A	WT	5.15275
TCGA-53-7624-01A	WT	5.15986
TCGA-80-5607-01A	WT	5.16294
TCGA-69-7761-01A	WT	5.16438
TCGA-78-7154-01A	WT	5.18544
TCGA-44-8119-01A	MUT	5.19437
TCGA-78-7163-01A	WT	5.1959
TCGA-78-7542-01A	WT	5.22448
TCGA-MP-A4T8-01A	WT	5.27323
TCGA-55-8203-01A	MUT	5.28009
TCGA-55-A48Z-01A	WT	5.29767
TCGA-91-6831-01A	WT	5.31093
TCGA-MP-A4T7-01A	WT	5.33941
TCGA-55-A4DF-01A	WT	5.3407
TCGA-05-4415-01A	MUT	5.34852
TCGA-55-6970-01A	MUT	5.36122
TCGA-55-1594-01A	WT	5.37523
TCGA-55-7815-01A	WT	5.40293
TCGA-91-8497-01A	WT	5.41409
TCGA-75-7030-01A	WT	5.41578
TCGA-44-2666-01A	WT	5.41608
TCGA-55-7816-01A	WT	5.42775
TCGA-55-A491-01A	WT	5.43004
TCGA-69-8254-01A	WT	5.43537
TCGA-55-8505-01A	WT	5.44074
TCGA-97-7552-01A	WT	5.44148
TCGA-78-7167-01A	WT	5.44852
TCGA-69-7764-01A	WT	5.45349
TCGA-55-7995-01A	WT	5.45845
TCGA-L9-A5IP-01A	WT	5.47407
TCGA-91-7771-01A	MUT	5.48214
TCGA-91-6849-01A	WT	5.4882
TCGA-55-8614-01A	WT	5.4887
TCGA-69-8255-01A	WT	5.5023
TCGA-05-5715-01A	WT	5.52701
TCGA-64-1676-01A	WT	5.52839
TCGA-55-8085-01A	WT	5.53506
TCGA-80-5611-01A	WT	5.53808
TCGA-78-8640-01A	WT	5.54737
TCGA-MN-A4N4-01A	WT	5.5486
TCGA-05-4424-01A	WT	5.55393
TCGA-55-A494-01A	WT	5.5709
TCGA-44-A479-01A	MUT	5.57466
TCGA-J2-A4AD-01A	WT	5.57503
TCGA-49-4490-01A	WT	5.58105
TCGA-49-AARR-01A	WT	5.58111
TCGA-95-7948-01A	WT	5.58526
TCGA-50-6673-01A	WT	5.59916
TCGA-78-7633-01A	WT	5.60083
TCGA-55-6642-01A	WT	5.61237
TCGA-97-8179-01A	MUT	5.61632
TCGA-97-A4M5-01A	WT	5.62992
TCGA-95-A4VK-01A	WT	5.63336
TCGA-44-7669-01A	MUT	5.6359
TCGA-50-6597-01A	WT	5.65642
TCGA-44-A4SS-01A	WT	5.67016
TCGA-50-5066-01A	WT	5.67293
TCGA-78-7535-01A	MUT	5.68081
TCGA-35-4122-01A	WT	5.68208
TCGA-44-2655-01A	WT	5.6917
TCGA-49-AAR3-01A	WT	5.69604
TCGA-05-4250-01A	WT	5.70449
TCGA-97-A4M6-01A	WT	5.72706
TCGA-75-6212-01A	WT	5.72734
TCGA-69-7763-01A	MUT	5.72904
TCGA-64-5781-01A	WT	5.7319
TCGA-55-7725-01A	WT	5.7537
TCGA-95-7562-01A	WT	5.76251
TCGA-55-1592-01A	WT	5.76611
TCGA-97-A4M2-01A	WT	5.76691
TCGA-86-8669-01A	WT	5.77423
TCGA-49-AAQV-01A	WT	5.77599
TCGA-86-8672-01A	WT	5.77797
TCGA-50-5942-01A	WT	5.80365
TCGA-55-8513-01A	WT	5.81004
TCGA-49-AAR0-01A	MUT	5.81627
TCGA-55-8089-01A	WT	5.82961
TCGA-55-6987-01A	WT	5.84067
TCGA-05-4384-01A	WT	5.85127
TCGA-78-8648-01A	WT	5.86182
TCGA-05-4434-01A	WT	5.87519
TCGA-S2-AA1A-01A	WT	5.8787
TCGA-55-6986-01A	WT	5.87898
TCGA-73-4659-01A	MUT	5.88117
TCGA-49-AARQ-01A	WT	5.88272
TCGA-75-7025-01A	WT	5.90024
TCGA-44-6774-01A	WT	5.9018
TCGA-05-4417-01A	MUT	5.90191
TCGA-44-3398-01A	WT	5.90321
TCGA-97-A4M1-01A	WT	5.90411
TCGA-86-7954-01A	WT	5.92259
TCGA-93-8067-01A	WT	5.92734
TCGA-86-8674-01A	WT	5.93491
TCGA-86-8281-01A	MUT	5.9442
TCGA-J2-A4AE-01A	WT	5.94428
TCGA-75-6207-01A	WT	5.94691
TCGA-44-A4SU-01A	WT	5.96331
TCGA-NJ-A7XG-01A	WT	5.96591
TCGA-50-6590-01A	WT	5.96924
TCGA-91-6828-01A	WT	5.9725
TCGA-75-6203-01A	MUT	5.97834
TCGA-49-6767-01A	WT	5.97916
TCGA-93-A4JP-01A	WT	5.98871
TCGA-75-5146-01A	MUT	5.99787
TCGA-44-6779-01A	MUT	5.9985
TCGA-78-7162-01A	WT	6.00116
TCGA-05-5428-01A	WT	6.01071
TCGA-78-7147-01A	WT	6.01593
TCGA-44-2665-01A	WT	6.02018
TCGA-73-7498-01A	MUT	6.03113
TCGA-38-4625-01A	WT	6.03376
TCGA-91-6830-01A	WT	6.03812
TCGA-64-5815-01A	WT	6.04999
TCGA-75-5147-01A	WT	6.05079
TCGA-55-8091-01A	WT	6.07357
TCGA-95-A4VP-01A	MUT	6.07816
TCGA-50-6595-01A	WT	6.08155
TCGA-50-5933-01A	WT	6.09409
TCGA-05-5425-01A	MUT	6.09568
TCGA-55-A4DG-01A	WT	6.09985
TCGA-78-7160-01A	MUT	6.10119
TCGA-75-5125-01A	WT	6.10636
TCGA-62-8394-01A	WT	6.10689
TCGA-44-6145-01A	WT	6.11382
TCGA-69-8453-01A	WT	6.12613
TCGA-49-6745-01A	WT	6.12712
TCGA-86-8280-01A	MUT	6.13444
TCGA-55-8619-01A	WT	6.13486
TCGA-91-8496-01A	WT	6.14862
TCGA-62-8402-01A	WT	6.15124
TCGA-44-7670-01A	WT	6.15661
TCGA-86-8671-01A	WT	6.16432
TCGA-97-8547-01A	WT	6.17061
TCGA-55-8206-01A	WT	6.17601
TCGA-NJ-A4YP-01A	MUT	6.17802
TCGA-MP-A4TA-01A	WT	6.1936
TCGA-67-3771-01A	WT	6.19712
TCGA-50-5068-01A	WT	6.20645
TCGA-55-8096-01A	WT	6.21504
TCGA-64-5778-01A	WT	6.21742
TCGA-83-5908-01A	WT	6.21792
TCGA-L9-A443-01A	WT	6.2267
TCGA-05-4425-01A	WT	6.23155
TCGA-44-6778-01A	WT	6.23202
TCGA-05-4395-01A	WT	6.23233
TCGA-44-3918-01A	WT	6.25473
TCGA-62-8397-01A	WT	6.27032
TCGA-97-8177-01A	WT	6.27125
TCGA-78-7143-01A	WT	6.27888
TCGA-44-7661-01A	WT	6.27938
TCGA-97-8172-01A	WT	6.28296
TCGA-L4-A4E6-01A	WT	6.29215
TCGA-97-A4M3-01A	MUT	6.29378
TCGA-MP-A4TI-01A	WT	6.30597
TCGA-MP-A4TH-01A	WT	6.3128
TCGA-67-3772-01A	WT	6.31831
TCGA-99-AA5R-01A	WT	6.31908
TCGA-50-5049-01A	WT	6.31912
TCGA-L9-A50W-01A	WT	6.33705
TCGA-49-6743-01A	WT	6.34167
TCGA-35-3615-01A	MUT	6.35058
TCGA-05-4389-01A	WT	6.36379
TCGA-55-8621-01A	WT	6.36727
TCGA-67-3770-01A	WT	6.36842
TCGA-49-4510-01A	WT	6.37028
TCGA-55-8302-01A	WT	6.38456
TCGA-55-8512-01A	WT	6.39432
TCGA-64-1680-01A	WT	6.39672
TCGA-97-8552-01A	WT	6.40508
TCGA-86-7714-01A	WT	6.41523
TCGA-49-AAR4-01A	WT	6.41711
TCGA-05-4397-01A	WT	6.42119
TCGA-86-8076-01A	WT	6.42129
TCGA-78-7537-01A	WT	6.44064
TCGA-55-6980-01A	WT	6.44426
TCGA-93-A4JQ-01A	WT	6.45775
TCGA-55-6982-01A	WT	6.46164
TCGA-55-6978-01A	WT	6.46436
TCGA-86-7711-01A	WT	6.4644
TCGA-67-6216-01A	WT	6.48178
TCGA-95-7944-01A	WT	6.48958
TCGA-38-4629-01A	WT	6.49145
TCGA-38-4632-01A	WT	6.49336
TCGA-44-6775-01A	WT	6.49951
TCGA-69-7979-01A	WT	6.50252
TCGA-44-7662-01A	WT	6.50312
TCGA-55-6543-01A	WT	6.50612
TCGA-MP-A4TJ-01A	WT	6.53243
TCGA-05-4410-01A	WT	6.53301
TCGA-44-6147-01A	WT	6.53584
TCGA-55-7907-01A	WT	6.54207
TCGA-97-A4M0-01A	WT	6.54692
TCGA-86-8359-01A	MUT	6.55557
TCGA-MP-A4T4-01A	WT	6.56291
TCGA-49-AARO-01A	WT	6.56306
TCGA-35-4123-01A	WT	6.56459
TCGA-49-4494-01A	WT	6.57149
TCGA-86-8673-01A	WT	6.57221
TCGA-55-6979-01A	WT	6.58041
TCGA-73-4676-01A	WT	6.58997
TCGA-J2-8192-01A	WT	6.60501
TCGA-49-4512-01A	WT	6.60618
TCGA-62-A472-01A	WT	6.60774
TCGA-75-6205-01A	WT	6.60858
TCGA-50-5939-01A	MUT	6.62264
TCGA-64-1677-01A	WT	6.62684
TCGA-86-A4P8-01A	WT	6.63271
TCGA-55-8299-01A	MUT	6.63315
TCGA-55-6971-01A	WT	6.63588
TCGA-50-5932-01A	WT	6.63659
TCGA-55-8616-01A	WT	6.64289
TCGA-50-5045-01A	WT	6.64812
TCGA-78-7146-01A	WT	6.64904
TCGA-75-5126-01A	WT	6.67219
TCGA-44-2661-01A	WT	6.67437
TCGA-78-7539-01A	WT	6.6847
TCGA-78-7158-01A	WT	6.71553
TCGA-64-1681-01A	WT	6.74654
TCGA-55-8507-01A	MUT	6.74937
TCGA-NJ-A4YG-01A	WT	6.75907
TCGA-75-6206-01A	WT	6.76087
TCGA-05-4398-01A	WT	6.76196
TCGA-44-2659-01A	WT	6.76686
TCGA-86-8278-01A	WT	6.77607
TCGA-44-A47A-01A	WT	6.80577
TCGA-50-5055-01A	WT	6.80877
TCGA-62-A46R-01A	WT	6.80896
TCGA-05-4432-01A	MUT	6.81152
TCGA-55-8205-01A	WT	6.82847
TCGA-55-7283-01A	WT	6.8379
TCGA-55-7727-01A	WT	6.84182
TCGA-05-4402-01A	WT	6.84696
TCGA-73-4675-01A	WT	6.8497
TCGA-44-5645-01A	WT	6.85104
TCGA-55-A48Y-01A	WT	6.85279
TCGA-55-8511-01A	WT	6.86068
TCGA-86-8073-01A	WT	6.86154
TCGA-55-A493-01A	WT	6.86341
TCGA-MP-A4SV-01A	WT	6.89408
TCGA-55-7574-01A	MUT	6.90228
TCGA-69-A59K-01A	WT	6.90419
TCGA-MP-A4SW-01A	WT	6.92291
TCGA-55-8208-01A	WT	6.92719
TCGA-44-2657-01A	WT	6.92818
TCGA-50-6594-01A	WT	6.92847
TCGA-38-7271-01A	WT	6.93868
TCGA-05-5423-01A	WT	6.94273
TCGA-69-7978-01A	WT	6.95624
TCGA-93-7348-01A	WT	6.96453
TCGA-75-5122-01A	WT	6.97534
TCGA-49-4487-01A	MUT	6.98575
TCGA-44-2662-01A	WT	6.98655
TCGA-J2-8194-01A	MUT	6.98841
TCGA-86-8055-01A	WT	6.9912
TCGA-62-A46Y-01A	WT	6.9926
TCGA-L4-A4E5-01A	WT	7.00366
TCGA-55-8510-01A	WT	7.00404
TCGA-62-8395-01A	WT	7.00677
TCGA-78-8662-01A	WT	7.01452
TCGA-62-8399-01A	WT	7.0227
TCGA-86-7953-01A	WT	7.02745
TCGA-50-5935-01A	WT	7.02761
TCGA-49-AARN-01A	WT	7.03353
TCGA-97-7553-01A	WT	7.0814
TCGA-69-7765-01A	WT	7.08349
TCGA-49-6744-01A	WT	7.08403
TCGA-49-4501-01A	WT	7.0873
TCGA-44-6777-01A	WT	7.09143
TCGA-50-8460-01A	WT	7.09319
TCGA-55-8087-01A	WT	7.10372
TCGA-95-8494-01A	WT	7.10596
TCGA-67-3774-01A	MUT	7.10963
TCGA-99-8033-01A	WT	7.11719
TCGA-50-5944-01A	WT	7.11952
TCGA-86-8074-01A	WT	7.13083
TCGA-50-6593-01A	WT	7.13897
TCGA-L9-A7SV-01A	WT	7.1417
TCGA-55-8301-01A	WT	7.1473
TCGA-44-7672-01A	WT	7.14784
TCGA-86-A4P7-01A	WT	7.15781
TCGA-44-2656-01A	WT	7.16078
TCGA-86-8075-01A	WT	7.161
TCGA-05-4382-01A	WT	7.17362
TCGA-05-4249-01A	WT	7.18905
TCGA-99-8025-01A	WT	7.19837
TCGA-MP-A4T6-01A	WT	7.2016
TCGA-44-A47G-01A	WT	7.20402
TCGA-MP-A4T9-01A	WT	7.20998
TCGA-97-A4LX-01A	WT	7.21948
TCGA-86-6562-01A	WT	7.22301
TCGA-NJ-A55A-01A	WT	7.23554
TCGA-91-6840-01A	WT	7.24999
TCGA-78-8660-01A	WT	7.26477
TCGA-55-8090-01A	WT	7.26632
TCGA-38-4628-01A	WT	7.27093
TCGA-78-8655-01A	WT	7.27239
TCGA-MP-A4SY-01A	WT	7.27524
TCGA-49-4505-01A	WT	7.27653
TCGA-55-A57B-01A	WT	7.28142
TCGA-86-6851-01A	WT	7.28717
TCGA-73-4658-01A	WT	7.30171
TCGA-55-A48X-01A	WT	7.30502
TCGA-MP-A4TC-01A	WT	7.31055
TCGA-78-7152-01A	MUT	7.31319
TCGA-50-8457-01A	WT	7.34361
TCGA-55-6712-01A	WT	7.34378
TCGA-38-6178-01A	WT	7.35283
TCGA-67-3773-01A	WT	7.35631
TCGA-55-7227-01A	WT	7.3659
TCGA-05-4426-01A	WT	7.37226
TCGA-93-7347-01A	WT	7.37541
TCGA-55-7573-01A	WT	7.37763
TCGA-67-6215-01A	WT	7.37808
TCGA-O1-A52J-01A	WT	7.38021
TCGA-38-4626-01A	WT	7.4016
TCGA-44-3919-01A	WT	7.41604
TCGA-50-5946-01A	WT	7.41895
TCGA-93-A4JN-01A	WT	7.43741
TCGA-MN-A4N1-01A	WT	7.43951
TCGA-NJ-A4YI-01A	WT	7.44793
TCGA-91-6835-01A	WT	7.45828
TCGA-91-6848-01A	WT	7.45922
TCGA-44-A47B-01A	WT	7.47708
TCGA-L9-A444-01A	WT	7.49242
TCGA-55-7911-01A	WT	7.50614
TCGA-86-A4JF-01A	MUT	7.52524
TCGA-86-A456-01A	WT	7.52604
TCGA-53-7626-01A	WT	7.52792
TCGA-50-5941-01A	WT	7.53329
TCGA-MN-A4N5-01A	WT	7.53641
TCGA-69-7980-01A	WT	7.54
TCGA-97-7554-01A	WT	7.54865
TCGA-62-A46V-01A	WT	7.59569
TCGA-05-4430-01A	WT	7.61712
TCGA-86-8279-01A	WT	7.61982
TCGA-55-8514-01A	WT	7.63012
TCGA-95-A4VN-01A	WT	7.63377
TCGA-73-4666-01A	WT	7.66502
TCGA-L9-A743-01A	WT	7.68475
TCGA-55-8097-01A	WT	7.73369
TCGA-55-7576-01A	WT	7.73942
TCGA-44-3396-01A	WT	7.74548
TCGA-86-8056-01A	WT	7.75054
TCGA-44-4112-01A	WT	7.75346
TCGA-50-6592-01A	WT	7.77006
TCGA-93-A4JO-01A	WT	7.79088
TCGA-97-8175-01A	WT	7.79479
TCGA-64-1679-01A	WT	7.80053
TCGA-97-A4M7-01A	WT	7.82266
TCGA-05-4244-01A	WT	7.83025
TCGA-99-7458-01A	WT	7.84757
TCGA-55-6985-01A	WT	7.84915
TCGA-95-8039-01A	WT	7.88511
TCGA-55-7994-01A	WT	7.88647
TCGA-55-6981-01A	WT	7.90048
TCGA-71-6725-01A	WT	7.90409
TCGA-91-6829-01A	WT	7.90611
TCGA-73-4668-01A	WT	7.91042
TCGA-97-7938-01A	WT	7.92368
TCGA-99-8028-01A	WT	7.92745
TCGA-55-8506-01A	WT	7.93188
TCGA-J2-A4AG-01A	WT	7.95334
TCGA-69-7974-01A	WT	7.97157
TCGA-78-7145-01A	WT	8.10337
TCGA-MP-A4TK-01A	WT	8.12578
TCGA-44-2668-01A	WT	8.15747
TCGA-91-6836-01A	WT	8.16564
TCGA-97-7937-01A	WT	8.17476
TCGA-49-4488-01A	WT	8.22378
TCGA-55-7903-01A	WT	8.28627
TCGA-55-7914-01A	WT	8.29891
TCGA-95-7039-01A	WT	8.29955
TCGA-97-7546-01A	WT	8.31245
TCGA-44-8120-01A	MUT	8.32352
TCGA-67-6217-01A	WT	8.37085
TCGA-55-7281-01A	WT	8.40441
TCGA-44-8117-01A	WT	8.44019
TCGA-44-7659-01A	WT	8.45079
TCGA-69-7760-01A	WT	8.45917
TCGA-95-7567-01A	WT	8.46744
TCGA-49-6761-01A	WT	8.46837
TCGA-05-4405-01A	WT	8.48107
TCGA-71-8520-01A	WT	8.48528
TCGA-86-8668-01A	WT	8.55409
TCGA-55-8207-01A	WT	8.57748
TCGA-73-4662-01A	WT	8.64104
TCGA-05-4427-01A	WT	8.82431
TCGA-55-A490-01A	WT	8.9503

## Sheet: Figure 2d
Figure 2d: IHC of ICAM1 in LKB1-WT and LKB1-MUT patients
	LKB1-wildtype	LKB1-mutation
ICAM1-positive	9	1
ICAM1-positive	2	6

## Sheet: Figure 2e
Figure 2e
KRAS mutant
depmap_id	cell_line_display_name	lineage_1	lineage_2	lineage_3	KRAS	STK11	ICAM1
ACH-000681	A549	Lung	NSCLC	NSCLC Adenocarcinoma	1	1	1.10434
ACH-000872	HCC515	Lung	NSCLC	NSCLC Adenocarcinoma	1	1	2.98368
ACH-000851	MORCPR	Lung	NSCLC	NSCLC Adenocarcinoma	1	1	3.59455
ACH-000666	NCIH1355	Lung	NSCLC	NSCLC Adenocarcinoma	1	1	1.87184
ACH-000916	NCIH1573	Lung	NSCLC	NSCLC Adenocarcinoma	1	1	0.286881
ACH-000414	NCIH1944	Lung	NSCLC	NSCLC Adenocarcinoma	1	1	3.64039
ACH-000311	NCIH2122	Lung	NSCLC	NSCLC Adenocarcinoma	1	1	1.52105
ACH-000757	A427	Lung	NSCLC	NSCLC Adenocarcinoma	1	0	7.59014
ACH-000925	DV90	Lung	NSCLC	NSCLC Adenocarcinoma	1	0	3.02326
ACH-000578	HCC1171	Lung	NSCLC	NSCLC Adenocarcinoma	1	0	4.50335
ACH-000861	HOP62	Lung	NSCLC	NSCLC Adenocarcinoma	1	0	6.10873
ACH-000845	NCIH1373	Lung	NSCLC	NSCLC Adenocarcinoma	1	0	3.24031
ACH-000496	NCIH1792	Lung	NSCLC	NSCLC Adenocarcinoma	1	0	2.72901
ACH-000886	NCIH2009	Lung	NSCLC	NSCLC Adenocarcinoma	1	0	2.75702
ACH-000718	NCIH2291	Lung	NSCLC	NSCLC Adenocarcinoma	1	0	6.56224
ACH-000875	NCIH2347	Lung	NSCLC	NSCLC Adenocarcinoma	1	0	6.04199
ACH-000860	NCIH358	Lung	NSCLC	NSCLC Adenocarcinoma	1	0	2.65306
ACH-000638	NCIH441	Lung	NSCLC	NSCLC Adenocarcinoma	1	0	6.89421
ACH-000945	NCIH650	Lung	NSCLC	NSCLC Adenocarcinoma	1	0	2.69822
ACH-000791	RERFLCAD1	Lung	NSCLC	NSCLC Adenocarcinoma	1	0	7.91379
ACH-000774	RERFLCAD2	Lung	NSCLC	NSCLC Adenocarcinoma	1	0	3.37295
KRAS wild type
lineage1	lineage2	lineage3	depmapId	displayName	STK11 Mutation	KRAS Mutation	ICAM1Expression
Lung	NSCLC	NSCLC Adenocarcinoma	ACH-000706	EKVX	1	0	1.9486
Lung	NSCLC	NSCLC Adenocarcinoma	ACH-000712	HCC1833	1	0	2.50843
Lung	NSCLC	NSCLC Adenocarcinoma	ACH-000327	NCIH1395	1	0	1.25701
Lung	NSCLC	NSCLC Adenocarcinoma	ACH-000852	NCIH1435	1	0	1.5509
Lung	NSCLC	NSCLC Adenocarcinoma	ACH-000892	NCIH1563	1	0	0.263034
Lung	NSCLC	NSCLC Adenocarcinoma	ACH-000744	NCIH1623	1	0	1.62761
Lung	NSCLC	NSCLC Adenocarcinoma	ACH-000448	NCIH1666	1	0	1.9486
Lung	NSCLC	NSCLC Adenocarcinoma	ACH-000282	NCIH1755	1	0	3.9782
Lung	NSCLC	NSCLC Adenocarcinoma	ACH-000590	NCIH2073	1	0	2.12433
Lung	NSCLC	NSCLC Adenocarcinoma	ACH-000416	NCIH838	1	0	4.59276
Lung	NSCLC	NSCLC Adenocarcinoma	ACH-000528	ABC1	0	0	7.33289
Lung	NSCLC	NSCLC Adenocarcinoma	ACH-000392	CALU3	0	0	5.16148
Lung	NSCLC	NSCLC Adenocarcinoma	ACH-000161	CORL105	0	0	3.0268
Lung	NSCLC	NSCLC Adenocarcinoma	ACH-000731	HCC2279	0	0	7.11801
Lung	NSCLC	NSCLC Adenocarcinoma	ACH-000150	HCC2935	0	0	3.83086
Lung	NSCLC	NSCLC Adenocarcinoma	ACH-000575	HCC364	0	0	4.71754
Lung	NSCLC	NSCLC Adenocarcinoma	ACH-000066	HCC4006	0	0	4.96394
Lung	NSCLC	NSCLC Adenocarcinoma	ACH-000562	HCC78	0	0	6.64256
Lung	NSCLC	NSCLC Adenocarcinoma	ACH-000012	HCC827	0	0	6.63749
Lung	NSCLC	NSCLC Adenocarcinoma	ACH-000029	HCC827GR5	0	0	4.87086
Lung	NSCLC	NSCLC Adenocarcinoma	ACH-000787	LXF289	0	0	5.26679
Lung	NSCLC	NSCLC Adenocarcinoma	ACH-000589	NCIH1437	0	0	1.18903
Lung	NSCLC	NSCLC Adenocarcinoma	ACH-000869	NCIH1568	0	0	3.19061
Lung	NSCLC	NSCLC Adenocarcinoma	ACH-000766	NCIH1648	0	0	4.41886
Lung	NSCLC	NSCLC Adenocarcinoma	ACH-000035	NCIH1650	0	0	3.15866
Lung	NSCLC	NSCLC Adenocarcinoma	ACH-000893	NCIH1651	0	0	5.88679
Lung	NSCLC	NSCLC Adenocarcinoma	ACH-000021	NCIH1693	0	0	3.04963
Lung	NSCLC	NSCLC Adenocarcinoma	ACH-000379	NCIH1781	0	0	8.35575
Lung	NSCLC	NSCLC Adenocarcinoma	ACH-000888	NCIH1793	0	0	5.27128
Lung	NSCLC	NSCLC Adenocarcinoma	ACH-000033	NCIH1819	0	0	8.53177
Lung	NSCLC	NSCLC Adenocarcinoma	ACH-000733	NCIH1838	0	0	5.76288
Lung	NSCLC	NSCLC Adenocarcinoma	ACH-000587	NCIH1975	0	0	5.11894
Lung	NSCLC	NSCLC Adenocarcinoma	ACH-000781	NCIH2023	0	0	6.48575
Lung	NSCLC	NSCLC Adenocarcinoma	ACH-000451	NCIH2085	0	0	3.18903
Lung	NSCLC	NSCLC Adenocarcinoma	ACH-000841	NCIH2087	0	0	5.18547
Lung	NSCLC	NSCLC Adenocarcinoma	ACH-000785	NCIH2126	0	0	2.81762
Lung	NSCLC	NSCLC Adenocarcinoma	ACH-000447	NCIH2228	0	0	7.96492
Lung	NSCLC	NSCLC Adenocarcinoma	ACH-000951	NCIH2342	0	0	6.51159
Lung	NSCLC	NSCLC Adenocarcinoma	ACH-000121	NCIH2405	0	0	1.94111
Lung	NSCLC	NSCLC Adenocarcinoma	ACH-000337	NCIH3122	0	0	2.19219
Lung	NSCLC	NSCLC Adenocarcinoma	ACH-000837	NCIH322	0	0	1.74416
Lung	NSCLC	NSCLC Adenocarcinoma	ACH-000109	NCIH3255	0	0	9.29501
Lung	NSCLC	NSCLC Adenocarcinoma	ACH-000343	NCIH522	0	0	0.678072
Lung	NSCLC	NSCLC Adenocarcinoma	ACH-000710	NCIH854	0	0	2.15704
Lung	NSCLC	NSCLC Adenocarcinoma	ACH-000030	PC14	0	0	3.58015
Lung	NSCLC	NSCLC Adenocarcinoma	ACH-000779	PC9	0	0	4.16189
Lung	NSCLC	NSCLC Adenocarcinoma	ACH-000482	RERFLCKJ	0	0	1.54102
Lung	NSCLC	NSCLC Adenocarcinoma	ACH-000062	RERFLCMS	0	0	6.10915

## Sheet: Figure 2f
Figure 2f

[truncated: 124 more sheets: Figure 2g, Figure 2h, Figure 3b, Figure 3c, Figure 3d, Figure 3e, Figure 3f, Figure 3g, Figure 4a, Figure 4c, Figure 4d, Figure 4e, Figure 4f, Figure 5a, Figure 5b, Figure 5c, Figure 5d, Figure 5e, Figure 5f, Figure 5g …]
